# Supplementary material for: Aqua­bis­(4-chloro­benzoato)-κ2 O,O′;κO-bis­(pyridine-κN)cobalt(II)
Source: Acta Crystallogr Sect E Struct Rep Online. 2013 Mar 16;69(Pt 4):m210. doi: 10.1107/S1600536813006752 (PMC3629487; doi:10.1107/S1600536813006752)
Supplement: Supplementary file 1 [file e-69-0m210-sup1.cif]

##############################################################################
#                                                                            #
# This CIF contains the data in a paper accepted for publication in          #
# Acta Crystallographica Section E. It conforms to the requirements of       #
# Notes for Authors for Acta Crystallographica Section E, and has been       #
# peer reviewed under the auspices of the IUCr Commission on Journals.       #
#                                                                            #
# Full details of the Crystallographic Information File format               #
# are given in the paper "The Crystallographic Information File (CIF):       #
# a New Standard Archive File for Crystallography" by S. R. Hall, F. H.      #
# Allen and I. D. Brown [Acta Cryst. (1991), A47, 655-685].                  #
#                                                                            #
# The current version of the core CIF dictionary is obtainable from          #
# ftp://ftp.iucr.org/pub/cif_core.dic.                                       #
#                                                                            #
# Software is freely available for graphical display of the structure(s)     #
# in this CIF. For information consult the CIF software page                 #
# http://www.iucr.org/resources/cif/software.                                #
#                                                                            #
# This file may be used for bona fide research purposes within the           #
# scientific community so long as proper attribution is given to the journal # 
# article from which it was obtained.                                        #
#                                                                            #
##############################################################################
data_I
_audit_creation_method     SHELXL-97
_chemical_name_systematic
;\
Aquabis(4-chlorobenzoato)-\k^2^<i>O</i>,<i>O</i>';\k<i>O</i>-bis(pyridine-\
\k<i>N</i>)cobalt(II)
;
_chemical_name_common     ?
_chemical_formula_moiety     'C24 H20 Cl2 Co N2 O5'
_chemical_formula_sum     'C24 H20 Cl2 Co N2 O5'
_chemical_formula_iupac     '[Co (C7 H4 Cl O2)2 (C5 H5 N)2 (H2 O)]'
_chemical_formula_weight     546.25
_chemical_melting_point     ?
_symmetry_cell_setting     monoclinic
_symmetry_space_group_name_H-M     'P 21/c'
_symmetry_space_group_name_Hall     '-P 2ybc'
loop_
    _symmetry_equiv_pos_as_xyz
    'x, y, z'
    '-x, y+1/2, -z+1/2'
    '-x, -y, -z'
    'x, -y-1/2, z-1/2'
_cell_length_a     15.1157(8)
_cell_length_b     5.8696(3)
_cell_length_c     28.5419(9)
_cell_angle_alpha     90.00
_cell_angle_beta     109.682(3)
_cell_angle_gamma     90.00
_cell_volume     2384.4(2)
_cell_formula_units_Z     4
_cell_measurement_reflns_used     6935
_cell_measurement_theta_min     2.41
_cell_measurement_theta_max     28.15
_cell_measurement_temperature     298(2)
_exptl_crystal_description     block
_exptl_crystal_colour     purple
_exptl_crystal_size_max     0.40
_exptl_crystal_size_mid     0.30
_exptl_crystal_size_min     0.20
_exptl_crystal_density_diffrn     1.522
_exptl_crystal_density_meas     ?
_exptl_crystal_density_method     'not measured'
_exptl_crystal_F_000     1116
_exptl_absorpt_coefficient_mu     0.982
_exptl_absorpt_correction_type     multi-scan
_exptl_absorpt_process_details     '(SADABS; Sheldrick, 1996)'
_exptl_absorpt_correction_T_min     0.6947
_exptl_absorpt_correction_T_max     0.8277
_exptl_special_details     ?
_diffrn_ambient_temperature     298(2)
_diffrn_radiation_type     MoK\a
_diffrn_radiation_wavelength     0.71073
_diffrn_radiation_source     'fine-focus sealed tube'
_diffrn_radiation_monochromator     graphite
_diffrn_measurement_device_type     'Bruker APEXII CCD'
_diffrn_measurement_method     '\f and \w scans'
_diffrn_detector_area_resol_mean     ?
_diffrn_reflns_number     15626
_diffrn_reflns_av_R_equivalents     0.0277
_diffrn_reflns_av_sigmaI/netI     0.0257
_diffrn_reflns_theta_min     2.41
_diffrn_reflns_theta_max     25.01
_diffrn_reflns_theta_full     25.01
_diffrn_measured_fraction_theta_max     0.997
_diffrn_measured_fraction_theta_full     0.997
_diffrn_reflns_limit_h_min     -17
_diffrn_reflns_limit_h_max     17
_diffrn_reflns_limit_k_min     -6
_diffrn_reflns_limit_k_max     6
_diffrn_reflns_limit_l_min     -33
_diffrn_reflns_limit_l_max     33
_diffrn_standards_number     ?
_diffrn_standards_interval_count     ?
_diffrn_standards_interval_time     ?
_diffrn_standards_decay_%     ?
_refine_special_details
;
Refinement of <i>F</i>^2^ against ALL reflections. The weighted <i>R</i>-factor
<i>wR</i> and goodness of fit <i>S</i> are based on <i>F</i>^2^, conventional
<i>R</i>-factors <i>R</i> are based on <i>F</i>, with <i>F</i> set to zero for
negative <i>F</i>^2^. The threshold expression of <i>F</i>^2^ >
\s(<i>F</i>^2^) is used only for calculating <i>R</i>-factors(gt) <i>etc</i>.
and is not relevant to the choice of reflections for refinement.
<i>R</i>-factors based on <i>F</i>^2^ are statistically about twice as large
as those based on <i>F</i>, and <i>R</i>- factors based on ALL data will be
even larger.
;
_reflns_number_total     4175
_reflns_number_gt     3590
_reflns_threshold_expression     I>2\s(I)
_refine_ls_structure_factor_coef     Fsqd
_refine_ls_matrix_type     full
_refine_ls_R_factor_all     0.0479
_refine_ls_R_factor_gt     0.0387
_refine_ls_wR_factor_gt     0.0782
_refine_ls_wR_factor_ref     0.0820
_refine_ls_goodness_of_fit_ref     1.098
_refine_ls_restrained_S_all     1.098
_refine_ls_number_reflns     4175
_refine_ls_number_parameters     307
_refine_ls_number_restraints     0
_refine_ls_hydrogen_treatment     constr
_refine_ls_weighting_scheme     calc
_refine_ls_weighting_details
         'calc w=1/[\s^2^(Fo^2^)+(0.0201P)^2^+2.9673P] where P=(Fo^2^+2Fc^2^)/3'
_atom_sites_solution_hydrogens     geom
_atom_sites_solution_primary     direct
_atom_sites_solution_secondary     difmap
_refine_ls_shift/su_max     0.001
_refine_ls_shift/su_mean     0.000
_refine_diff_density_max     0.481
_refine_diff_density_min     -0.434
_refine_ls_extinction_method     none
_refine_ls_extinction_coef     ?
loop_
    _atom_type_symbol
    _atom_type_description
    _atom_type_scat_dispersion_real
    _atom_type_scat_dispersion_imag
    _atom_type_scat_source
    'C' 'C' 0.0030 0.0020
                         'International Tables Vol C Tables 4.2.6.8 and 6.1.1.4'
    'H' 'H' 0.0000 0.0000
                         'International Tables Vol C Tables 4.2.6.8 and 6.1.1.4'
    'Cl' 'Cl' 0.1480 0.1590
                         'International Tables Vol C Tables 4.2.6.8 and 6.1.1.4'
    'Co' 'Co' 0.3490 0.9720
                         'International Tables Vol C Tables 4.2.6.8 and 6.1.1.4'
    'N' 'N' 0.0060 0.0030
                         'International Tables Vol C Tables 4.2.6.8 and 6.1.1.4'
    'O' 'O' 0.0110 0.0060
                         'International Tables Vol C Tables 4.2.6.8 and 6.1.1.4'
_computing_data_collection     'APEX2 (Bruker, 2007)'
_computing_cell_refinement     'SAINT (Bruker, 2007)'
_computing_data_reduction     'SAINT (Bruker, 2007)'
_computing_structure_solution     'SHELXS97 (Sheldrick, 2008)'
_computing_structure_refinement     'SHELXL97 (Sheldrick, 2008)'
_computing_molecular_graphics     'SHELXTL (Sheldrick, 2008)'
_computing_publication_material     'SHELXTL (Sheldrick, 2008)'
loop_
    _atom_site_type_symbol
    _atom_site_label
    _atom_site_fract_x
    _atom_site_fract_y
    _atom_site_fract_z
    _atom_site_U_iso_or_equiv
    _atom_site_adp_type
    _atom_site_calc_flag
    _atom_site_refinement_flags
    _atom_site_occupancy
    _atom_site_symmetry_multiplicity
    _atom_site_disorder_assembly
    _atom_site_disorder_group
    Co Co1 0.23784(2) 0.86593(6) 0.875872(13) 0.02636(11) Uani d . 1 1 . .
    Cl Cl1 -0.21542(8) 0.3351(2) 0.95560(5) 0.0979(4) Uani d . 1 1 . .
    Cl Cl2 0.71492(7) 0.92030(19) 0.78128(5) 0.0839(4) Uani d . 1 1 . .
    O O1 0.10651(13) 0.9072(3) 0.88994(7) 0.0379(5) Uani d . 1 1 . .
    O O2 0.17142(13) 0.5694(3) 0.89912(7) 0.0359(5) Uani d . 1 1 . .
    O O3 0.35454(13) 0.7911(4) 0.86129(7) 0.0451(5) Uani d . 1 1 . .
    O O4 0.40222(15) 0.4307(4) 0.86863(9) 0.0556(6) Uani d . 1 1 . .
    O O5 0.24608(13) 1.2116(3) 0.86343(7) 0.0366(5) Uani d . 1 1 . .
    H H1W 0.2964 1.2776 0.8651 0.055 Uiso d R 1 1 . .
    H H2W 0.2166 1.2839 0.8774 0.055 Uiso d R 1 1 . .
    N N1 0.16311(15) 0.8021(4) 0.79767(8) 0.0326(5) Uani d . 1 1 . .
    N N2 0.31910(15) 0.9057(4) 0.95367(8) 0.0325(5) Uani d . 1 1 . .
    C C2 0.0318(2) 0.3927(5) 0.93584(10) 0.0412(7) Uani d . 1 1 . .
    H H2 0.0852 0.3037 0.9411 0.049 Uiso calc R 1 1 . .
    C C3 -0.0535(2) 0.7357(6) 0.90731(11) 0.0420(7) Uani d . 1 1 . .
    H H3 -0.0569 0.8806 0.8936 0.050 Uiso calc R 1 1 . .
    C C6 0.02714(19) 0.6065(5) 0.91523(9) 0.0319(6) Uani d . 1 1 . .
    C C7 0.10590(18) 0.7004(5) 0.90078(9) 0.0301(6) Uani d . 1 1 . .
    C C8 -0.1215(2) 0.4410(6) 0.94008(12) 0.0524(9) Uani d . 1 1 . .
    C C9 -0.0427(2) 0.3096(6) 0.94881(12) 0.0496(8) Uani d . 1 1 . .
    H H9 -0.0391 0.1663 0.9633 0.060 Uiso calc R 1 1 . .
    C C10 -0.1284(2) 0.6540(6) 0.91935(12) 0.0526(9) Uani d . 1 1 . .
    H H10 -0.1824 0.7411 0.9136 0.063 Uiso calc R 1 1 . .
    C C12 0.55779(19) 0.5577(5) 0.84130(11) 0.0374(7) Uani d . 1 1 . .
    H H12 0.5598 0.4156 0.8560 0.045 Uiso calc R 1 1 . .
    C C13 0.5506(2) 0.9779(5) 0.79653(11) 0.0420(7) Uani d . 1 1 . .
    H H13 0.5482 1.1187 0.7812 0.050 Uiso calc R 1 1 . .
    C C14 0.48302(18) 0.7019(4) 0.83676(9) 0.0288(6) Uani d . 1 1 . .
    C C15 0.6245(2) 0.8322(5) 0.80206(12) 0.0436(7) Uani d . 1 1 . .
    C C16 0.4800(2) 0.9117(5) 0.81416(10) 0.0356(7) Uani d . 1 1 . .
    H H16 0.4298 1.0094 0.8108 0.043 Uiso calc R 1 1 . .
    C C17 0.6296(2) 0.6223(5) 0.82424(12) 0.0471(8) Uani d . 1 1 . .
    H H17 0.6802 0.5258 0.8277 0.056 Uiso calc R 1 1 . .
    C C18 0.40645(18) 0.6316(5) 0.85674(10) 0.0343(6) Uani d . 1 1 . .
    C C22 0.1111(2) 0.6170(5) 0.78027(11) 0.0402(7) Uani d . 1 1 . .
    H H22 0.1064 0.5078 0.8029 0.048 Uiso calc R 1 1 . .
    C C23 0.0641(2) 0.5797(5) 0.73044(11) 0.0466(8) Uani d . 1 1 . .
    H H23 0.0285 0.4483 0.7200 0.056 Uiso calc R 1 1 . .
    C C24 0.0700(2) 0.7357(6) 0.69669(11) 0.0487(8) Uani d . 1 1 . .
    H H24 0.0374 0.7157 0.6629 0.058 Uiso calc R 1 1 . .
    C C25 0.1706(2) 0.9504(6) 0.76401(11) 0.0468(8) Uani d . 1 1 . .
    H H25 0.2081 1.0784 0.7750 0.056 Uiso calc R 1 1 . .
    C C27 0.3169(2) 1.0861(5) 0.98112(11) 0.0455(8) Uani d . 1 1 . .
    H H27 0.2752 1.2033 0.9667 0.055 Uiso calc R 1 1 . .
    C C28 0.3784(2) 0.7390(5) 0.97579(11) 0.0425(7) Uani d . 1 1 . .
    H H28 0.3801 0.6097 0.9573 0.051 Uiso calc R 1 1 . .
    C C29 0.3737(3) 1.1083(6) 1.03022(12) 0.0572(9) Uani d . 1 1 . .
    H H29 0.3704 1.2379 1.0483 0.069 Uiso calc R 1 1 . .
    C C30 0.4374(2) 0.7476(6) 1.02459(11) 0.0497(8) Uani d . 1 1 . .
    H H30 0.4778 0.6275 1.0386 0.060 Uiso calc R 1 1 . .
    C C31 0.4349(2) 0.9365(6) 1.05170(12) 0.0545(9) Uani d . 1 1 . .
    H H31 0.4745 0.9486 1.0846 0.065 Uiso calc R 1 1 . .
    C C34 0.1252(2) 0.9234(6) 0.71350(11) 0.0541(9) Uani d . 1 1 . .
    H H34 0.1321 1.0317 0.6912 0.065 Uiso calc R 1 1 . .
loop_
    _atom_site_aniso_label
    _atom_site_aniso_U_11
    _atom_site_aniso_U_22
    _atom_site_aniso_U_33
    _atom_site_aniso_U_12
    _atom_site_aniso_U_13
    _atom_site_aniso_U_23
    Co1 0.02674(19) 0.02380(19) 0.02987(19) -0.00091(15) 0.01127(14) 0.00061(15)
    Cl1 0.0735(7) 0.1326(11) 0.1053(9) -0.0426(7) 0.0536(7) 0.0101(8)
    Cl2 0.0694(6) 0.0799(7) 0.1319(10) -0.0037(5) 0.0727(7) 0.0154(7)
    O1 0.0372(11) 0.0302(11) 0.0534(12) 0.0000(9) 0.0246(10) 0.0037(9)
    O2 0.0396(11) 0.0296(10) 0.0458(11) -0.0011(9) 0.0240(9) -0.0020(9)
    O3 0.0355(11) 0.0561(14) 0.0504(13) 0.0067(10) 0.0233(10) 0.0017(11)
    O4 0.0485(13) 0.0444(14) 0.0834(17) -0.0051(11) 0.0348(12) 0.0148(12)
    O5 0.0400(11) 0.0224(10) 0.0523(13) -0.0030(8) 0.0220(10) -0.0017(9)
    N1 0.0320(12) 0.0334(13) 0.0325(13) -0.0028(10) 0.0111(10) -0.0001(10)
    N2 0.0337(12) 0.0308(13) 0.0336(12) -0.0027(10) 0.0120(10) -0.0015(10)
    C2 0.0516(18) 0.0354(16) 0.0411(17) -0.0053(14) 0.0215(14) -0.0031(14)
    C3 0.0391(17) 0.0479(18) 0.0434(18) -0.0028(14) 0.0195(14) 0.0011(15)
    C6 0.0359(15) 0.0320(15) 0.0290(14) -0.0078(12) 0.0127(12) -0.0058(12)
    C7 0.0316(15) 0.0320(16) 0.0268(14) -0.0024(12) 0.0101(12) -0.0047(12)
    C8 0.051(2) 0.069(2) 0.0457(19) -0.0261(18) 0.0284(16) -0.0083(17)
    C9 0.068(2) 0.0407(18) 0.0465(19) -0.0185(17) 0.0278(17) -0.0013(15)
    C10 0.0381(18) 0.069(2) 0.057(2) -0.0014(17) 0.0235(16) -0.0030(18)
    C12 0.0384(16) 0.0290(15) 0.0486(18) 0.0013(12) 0.0196(14) 0.0022(13)
    C13 0.0524(19) 0.0335(16) 0.0463(18) -0.0039(14) 0.0249(15) 0.0013(14)
    C14 0.0287(14) 0.0283(14) 0.0296(14) -0.0035(11) 0.0102(11) -0.0050(11)
    C15 0.0393(17) 0.0460(19) 0.0549(19) -0.0064(14) 0.0283(15) -0.0045(15)
    C16 0.0383(16) 0.0343(16) 0.0375(15) 0.0082(13) 0.0169(13) 0.0028(13)
    C17 0.0364(17) 0.0445(18) 0.068(2) 0.0080(14) 0.0280(16) 0.0014(17)
    C18 0.0287(14) 0.0429(17) 0.0294(14) -0.0012(13) 0.0075(12) -0.0009(13)
    C22 0.0436(17) 0.0338(16) 0.0405(16) -0.0031(14) 0.0106(13) 0.0024(14)
    C23 0.0450(18) 0.0433(19) 0.0443(18) -0.0075(15) 0.0055(15) -0.0102(15)
    C24 0.054(2) 0.056(2) 0.0304(17) 0.0062(17) 0.0064(15) -0.0060(15)
    C25 0.059(2) 0.0460(18) 0.0364(17) -0.0149(16) 0.0173(15) 0.0008(14)
    C27 0.0542(19) 0.0370(18) 0.0449(18) -0.0008(14) 0.0161(15) -0.0032(14)
    C28 0.0462(18) 0.0401(17) 0.0403(18) 0.0021(15) 0.0135(14) -0.0021(14)
    C29 0.080(3) 0.050(2) 0.0416(19) -0.018(2) 0.0209(18) -0.0157(17)
    C30 0.0466(19) 0.060(2) 0.0375(18) 0.0030(16) 0.0071(15) 0.0085(16)
    C31 0.056(2) 0.069(2) 0.0323(17) -0.0182(19) 0.0068(15) 0.0001(17)
    C34 0.075(2) 0.054(2) 0.0351(17) -0.0041(18) 0.0209(17) 0.0077(15)
_geom_special_details
;
All e.s.d.'s (except the e.s.d. in the dihedral angle between two l.s. planes)
are estimated using the full covariance matrix. The cell e.s.d.'s are taken
into account individually in the estimation of e.s.d.'s in distances, angles
and torsion angles; correlations between e.s.d.'s in cell parameters are only
used when they are defined by crystal symmetry. An approximate (isotropic)
treatment of cell e.s.d.'s is used for estimating e.s.d.'s involving l.s.
planes.
;
loop_
    _geom_bond_atom_site_label_1
    _geom_bond_atom_site_label_2
    _geom_bond_site_symmetry_2
    _geom_bond_distance
    _geom_bond_publ_flag
    Co1 O3 . 1.9931(19) ?
    Co1 O5 . 2.0710(18) ?
    Co1 N2 . 2.158(2) ?
    Co1 O1 . 2.1674(18) ?
    Co1 N1 . 2.168(2) ?
    Co1 O2 . 2.2196(18) ?
    Cl1 C8 . 1.738(3) ?
    Cl2 C15 . 1.741(3) ?
    O1 C7 . 1.253(3) ?
    O2 C7 . 1.268(3) ?
    O3 C18 . 1.256(3) ?
    O4 C18 . 1.235(4) ?
    O5 H1W . 0.8405 ?
    O5 H2W . 0.8101 ?
    N1 C25 . 1.329(4) ?
    N1 C22 . 1.335(4) ?
    N2 C27 . 1.324(4) ?
    N2 C28 . 1.334(4) ?
    C2 C6 . 1.378(4) ?
    C2 C9 . 1.387(4) ?
    C2 H2 . 0.9300 ?
    C3 C10 . 1.375(4) ?
    C3 C6 . 1.388(4) ?
    C3 H3 . 0.9300 ?
    C6 C7 . 1.491(4) ?
    C8 C9 . 1.370(5) ?
    C8 C10 . 1.372(5) ?
    C9 H9 . 0.9300 ?
    C10 H10 . 0.9300 ?
    C12 C14 . 1.382(4) ?
    C12 C17 . 1.384(4) ?
    C12 H12 . 0.9300 ?
    C13 C15 . 1.373(4) ?
    C13 C16 . 1.381(4) ?
    C13 H13 . 0.9300 ?
    C14 C16 . 1.384(4) ?
    C14 C18 . 1.510(4) ?
    C15 C17 . 1.376(4) ?
    C16 H16 . 0.9300 ?
    C17 H17 . 0.9300 ?
    C22 C23 . 1.377(4) ?
    C22 H22 . 0.9300 ?
    C23 C24 . 1.354(4) ?
    C23 H23 . 0.9300 ?
    C24 C34 . 1.368(5) ?
    C24 H24 . 0.9300 ?
    C25 C34 . 1.381(4) ?
    C25 H25 . 0.9300 ?
    C27 C29 . 1.381(4) ?
    C27 H27 . 0.9300 ?
    C28 C30 . 1.379(4) ?
    C28 H28 . 0.9300 ?
    C29 C31 . 1.366(5) ?
    C29 H29 . 0.9300 ?
    C30 C31 . 1.359(5) ?
    C30 H30 . 0.9300 ?
    C31 H31 . 0.9300 ?
    C34 H34 . 0.9300 ?
loop_
    _geom_angle_atom_site_label_1
    _geom_angle_atom_site_label_2
    _geom_angle_atom_site_label_3
    _geom_angle_site_symmetry_1
    _geom_angle_site_symmetry_3
    _geom_angle
    _geom_angle_publ_flag
    O3 Co1 O5 . . 94.10(8) ?
    O3 Co1 N2 . . 90.09(8) ?
    O5 Co1 N2 . . 91.37(8) ?
    O3 Co1 O1 . . 173.52(9) ?
    O5 Co1 O1 . . 91.95(7) ?
    N2 Co1 O1 . . 92.10(8) ?
    O3 Co1 N1 . . 86.43(8) ?
    O5 Co1 N1 . . 91.91(8) ?
    N2 Co1 N1 . . 175.38(9) ?
    O1 Co1 N1 . . 91.03(8) ?
    O3 Co1 O2 . . 114.26(8) ?
    O5 Co1 O2 . . 151.53(7) ?
    N2 Co1 O2 . . 86.29(8) ?
    O1 Co1 O2 . . 59.84(7) ?
    N1 Co1 O2 . . 92.35(8) ?
    C7 O1 Co1 . . 91.20(16) ?
    C7 O2 Co1 . . 88.45(16) ?
    C18 O3 Co1 . . 144.4(2) ?
    Co1 O5 H1W . . 123.2 ?
    Co1 O5 H2W . . 110.7 ?
    H1W O5 H2W . . 111.6 ?
    C25 N1 C22 . . 116.5(2) ?
    C25 N1 Co1 . . 119.32(19) ?
    C22 N1 Co1 . . 124.12(19) ?
    C27 N2 C28 . . 117.0(3) ?
    C27 N2 Co1 . . 125.2(2) ?
    C28 N2 Co1 . . 117.81(19) ?
    C6 C2 C9 . . 120.3(3) ?
    C6 C2 H2 . . 119.8 ?
    C9 C2 H2 . . 119.8 ?
    C10 C3 C6 . . 121.3(3) ?
    C10 C3 H3 . . 119.3 ?
    C6 C3 H3 . . 119.3 ?
    C2 C6 C3 . . 118.9(3) ?
    C2 C6 C7 . . 121.6(3) ?
    C3 C6 C7 . . 119.5(3) ?
    O1 C7 O2 . . 120.5(2) ?
    O1 C7 C6 . . 120.0(2) ?
    O2 C7 C6 . . 119.5(2) ?
    C9 C8 C10 . . 121.8(3) ?
    C9 C8 Cl1 . . 119.2(3) ?
    C10 C8 Cl1 . . 119.1(3) ?
    C8 C9 C2 . . 119.2(3) ?
    C8 C9 H9 . . 120.4 ?
    C2 C9 H9 . . 120.4 ?
    C8 C10 C3 . . 118.4(3) ?
    C8 C10 H10 . . 120.8 ?
    C3 C10 H10 . . 120.8 ?
    C14 C12 C17 . . 120.9(3) ?
    C14 C12 H12 . . 119.6 ?
    C17 C12 H12 . . 119.6 ?
    C15 C13 C16 . . 118.8(3) ?
    C15 C13 H13 . . 120.6 ?
    C16 C13 H13 . . 120.6 ?
    C12 C14 C16 . . 119.1(2) ?
    C12 C14 C18 . . 120.3(2) ?
    C16 C14 C18 . . 120.7(2) ?
    C13 C15 C17 . . 121.9(3) ?
    C13 C15 Cl2 . . 118.5(2) ?
    C17 C15 Cl2 . . 119.6(2) ?
    C13 C16 C14 . . 120.8(3) ?
    C13 C16 H16 . . 119.6 ?
    C14 C16 H16 . . 119.6 ?
    C15 C17 C12 . . 118.6(3) ?
    C15 C17 H17 . . 120.7 ?
    C12 C17 H17 . . 120.7 ?
    O4 C18 O3 . . 126.3(3) ?
    O4 C18 C14 . . 118.8(3) ?
    O3 C18 C14 . . 114.9(3) ?
    N1 C22 C23 . . 123.2(3) ?
    N1 C22 H22 . . 118.4 ?
    C23 C22 H22 . . 118.4 ?
    C24 C23 C22 . . 119.5(3) ?
    C24 C23 H23 . . 120.2 ?
    C22 C23 H23 . . 120.2 ?
    C23 C24 C34 . . 118.3(3) ?
    C23 C24 H24 . . 120.9 ?
    C34 C24 H24 . . 120.9 ?
    N1 C25 C34 . . 123.1(3) ?
    N1 C25 H25 . . 118.4 ?
    C34 C25 H25 . . 118.4 ?
    N2 C27 C29 . . 123.0(3) ?
    N2 C27 H27 . . 118.5 ?
    C29 C27 H27 . . 118.5 ?
    N2 C28 C30 . . 123.7(3) ?
    N2 C28 H28 . . 118.2 ?
    C30 C28 H28 . . 118.2 ?
    C31 C29 C27 . . 118.8(3) ?
    C31 C29 H29 . . 120.6 ?
    C27 C29 H29 . . 120.6 ?
    C31 C30 C28 . . 118.2(3) ?
    C31 C30 H30 . . 120.9 ?
    C28 C30 H30 . . 120.9 ?
    C30 C31 C29 . . 119.4(3) ?
    C30 C31 H31 . . 120.3 ?
    C29 C31 H31 . . 120.3 ?
    C24 C34 C25 . . 119.2(3) ?
    C24 C34 H34 . . 120.4 ?
    C25 C34 H34 . . 120.4 ?
loop_
    _geom_hbond_atom_site_label_D
    _geom_hbond_atom_site_label_H
    _geom_hbond_atom_site_label_A
    _geom_hbond_site_symmetry_A
    _geom_hbond_distance_DH
    _geom_hbond_distance_HA
    _geom_hbond_distance_DA
    _geom_hbond_angle_DHA
    O5 H1W O4 1_565 0.84 1.81 2.648(3) 178
    O5 H2W O2 1_565 0.81 1.99 2.737(3) 154
_iucr_refine_instructions_details
;
TITL P21n in P2(1)/n             New: P21/c
CELL  0.71073  15.1157   5.8696  28.5419   90.000  109.682   90.000
ZERR     4.00   0.0008   0.0003   0.0009    0.000    0.003    0.000
LATT   1
SYMM  - X, 1/2 + Y, 1/2 - Z
SFAC  C        2.31000 20.84392  1.02000 10.20751   1.58860   0.56870 =
         0.86500  51.65125   0.21560   0.003   0.002    11.500   0.680  12.010
SFAC  H        0.49300 10.51091  0.32291 26.12573   0.14019   3.14236 =
         0.04081  57.79977   0.00304   0.000   0.000     0.624   0.350   1.000
SFAC  CL      11.46041  0.01040  7.19641  1.16620   6.25561  18.51942 =
         1.64550  47.77846  -9.55741   0.148   0.159   678.000   0.990  35.450
SFAC  CO      12.28411  4.27910  7.34091  0.27840   4.00340  13.53591 =
         2.34880  71.16927   1.01180   0.349   0.972  4010.000   1.230  58.930
SFAC  N       12.21261  0.00570  3.13220  9.89331   2.01250  28.99754 =
         1.16630   0.58260 -11.52901   0.006   0.003    19.600   0.680  14.010
SFAC  O        3.04850 13.27711  2.28680  5.70111   1.54630   0.32390 =
         0.86700  32.90894   0.25080   0.011   0.006    32.500   0.680  16.000
UNIT  96   80   8    4    8    20
MERG   2
OMIT    -3.00  50.03
OMIT     1   0   6
eqiv $1 x, y+1, z
htab  O5   O4_$1
htab  O5  O2_$1
damp  0.00 0.001
FMAP   2
PLAN    2
SIZE     0.20   0.30   0.40
ACTA
BOND
BOND   $H
WPDB   2
L.S.   5
TEMP    25.00
WGHT    0.020100    2.967300
FVAR       0.07031
CO1   4    0.237835    0.865927    0.875872    11.00000    0.02674    0.02380 =
         0.02987    0.00061    0.01127   -0.00091
CL1   3   -0.215418    0.335147    0.955601    11.00000    0.07354    0.13258 =
         0.10532    0.01009    0.05357   -0.04264
CL2   3    0.714919    0.920298    0.781280    11.00000    0.06942    0.07993 =
         0.13192    0.01545    0.07274   -0.00374
O1    6    0.106508    0.907204    0.889942    11.00000    0.03718    0.03022 =
         0.05342    0.00370    0.02456    0.00003
O2    6    0.171424    0.569366    0.899119    11.00000    0.03958    0.02955 =
         0.04585   -0.00202    0.02400   -0.00113
O3    6    0.354535    0.791122    0.861287    11.00000    0.03550    0.05609 =
         0.05039    0.00174    0.02335    0.00669
O4    6    0.402216    0.430706    0.868629    11.00000    0.04845    0.04441 =
         0.08344    0.01475    0.03482   -0.00513
O5    6    0.246082    1.211648    0.863434    11.00000    0.03998    0.02241 =
         0.05234   -0.00175    0.02202   -0.00304
AFIX   3
H1W   2    0.296423    1.277619    0.865134    11.00000   -1.50000
H2W   2    0.216592    1.283939    0.877364    11.00000   -1.50000
AFIX   0
N1    5    0.163110    0.802107    0.797672    11.00000    0.03204    0.03341 =
         0.03250   -0.00005    0.01105   -0.00284
N2    5    0.319100    0.905747    0.953668    11.00000    0.03370    0.03081 =
         0.03359   -0.00147    0.01204   -0.00268
C2    1    0.031819    0.392732    0.935836    11.00000    0.05160    0.03538 =
         0.04106   -0.00309    0.02154   -0.00530
AFIX  43
H2    2    0.085190    0.303719    0.941077    11.00000   -1.20000
AFIX   0
C3    1   -0.053488    0.735747    0.907313    11.00000    0.03907    0.04794 =
         0.04335    0.00111    0.01950   -0.00282
AFIX  43
H3    2   -0.056947    0.880557    0.893586    11.00000   -1.20000
AFIX   0
C6    1    0.027136    0.606522    0.915228    11.00000    0.03588    0.03199 =
         0.02904   -0.00579    0.01268   -0.00784
C7    1    0.105899    0.700448    0.900784    11.00000    0.03156    0.03200 =
         0.02685   -0.00469    0.01013   -0.00240
C8    1   -0.121491    0.440963    0.940076    11.00000    0.05132    0.06938 =
         0.04568   -0.00826    0.02844   -0.02606
C9    1   -0.042673    0.309550    0.948810    11.00000    0.06824    0.04066 =
         0.04647   -0.00133    0.02779   -0.01852
AFIX  43
H9    2   -0.039147    0.166323    0.963261    11.00000   -1.20000
AFIX   0
C10   1   -0.128362    0.654049    0.919352    11.00000    0.03810    0.06864 =
         0.05683   -0.00298    0.02347   -0.00142
AFIX  43
H10   2   -0.182391    0.741148    0.913586    11.00000   -1.20000
AFIX   0
C12   1    0.557785    0.557740    0.841300    11.00000    0.03835    0.02904 =
         0.04859    0.00223    0.01957    0.00130
AFIX  43
H12   2    0.559846    0.415556    0.856009    11.00000   -1.20000
AFIX   0
C13   1    0.550629    0.977902    0.796532    11.00000    0.05242    0.03353 =
         0.04631    0.00127    0.02492   -0.00394
AFIX  43
H13   2    0.548207    1.118653    0.781187    11.00000   -1.20000
AFIX   0
C14   1    0.483021    0.701893    0.836762    11.00000    0.02867    0.02829 =
         0.02963   -0.00505    0.01024   -0.00351
C15   1    0.624518    0.832200    0.802057    11.00000    0.03928    0.04599 =
         0.05494   -0.00450    0.02833   -0.00640
C16   1    0.479984    0.911747    0.814163    11.00000    0.03827    0.03428 =
         0.03747    0.00275    0.01690    0.00816
AFIX  43
H16   2    0.429760    1.009365    0.810813    11.00000   -1.20000
AFIX   0
C17   1    0.629587    0.622280    0.824240    11.00000    0.03636    0.04450 =
         0.06821    0.00144    0.02801    0.00796
AFIX  43
H17   2    0.680198    0.525789    0.827697    11.00000   -1.20000
AFIX   0
C18   1    0.406445    0.631627    0.856743    11.00000    0.02872    0.04292 =
         0.02944   -0.00090    0.00746   -0.00117
C22   1    0.111117    0.616992    0.780272    11.00000    0.04355    0.03377 =
         0.04052    0.00240    0.01058   -0.00315
AFIX  43
H22   2    0.106425    0.507825    0.802934    11.00000   -1.20000
AFIX   0
C23   1    0.064103    0.579707    0.730441    11.00000    0.04497    0.04334 =
         0.04426   -0.01017    0.00545   -0.00747
AFIX  43
H23   2    0.028528    0.448277    0.720038    11.00000   -1.20000
AFIX   0
C24   1    0.070018    0.735705    0.696685    11.00000    0.05408    0.05551 =
         0.03044   -0.00596    0.00642    0.00617
AFIX  43
H24   2    0.037407    0.715728    0.662933    11.00000   -1.20000
AFIX   0
C25   1    0.170551    0.950360    0.764010    11.00000    0.05883    0.04602 =
         0.03644    0.00080    0.01726   -0.01485
AFIX  43
H25   2    0.208095    1.078359    0.774985    11.00000   -1.20000
AFIX   0
C27   1    0.316924    1.086132    0.981124    11.00000    0.05421    0.03703 =
         0.04492   -0.00319    0.01610   -0.00083
AFIX  43
H27   2    0.275222    1.203259    0.966680    11.00000   -1.20000
AFIX   0
C28   1    0.378404    0.739011    0.975791    11.00000    0.04619    0.04010 =
         0.04028   -0.00210    0.01353    0.00211
AFIX  43
H28   2    0.380061    0.609730    0.957267    11.00000   -1.20000
AFIX   0
C29   1    0.373728    1.108347    1.030221    11.00000    0.08018    0.05015 =
         0.04163   -0.01573    0.02091   -0.01834
AFIX  43
H29   2    0.370400    1.237860    1.048324    11.00000   -1.20000
AFIX   0
C30   1    0.437394    0.747607    1.024592    11.00000    0.04664    0.05970 =
         0.03751    0.00853    0.00709    0.00296
AFIX  43
H30   2    0.477778    0.627500    1.038584    11.00000   -1.20000
AFIX   0
C31   1    0.434908    0.936460    1.051696    11.00000    0.05640    0.06874 =
         0.03232    0.00006    0.00682   -0.01823
AFIX  43
H31   2    0.474495    0.948551    1.084561    11.00000   -1.20000
AFIX   0
C34   1    0.125185    0.923424    0.713499    11.00000    0.07490    0.05414 =
         0.03506    0.00769    0.02094   -0.00408
AFIX  43
H34   2    0.132075    1.031678    0.691185    11.00000   -1.20000
HKLF 4  1.0  1.00  0.00  0.00  0.00 -1.00  0.00 -1.00  0.00 -1.00
REM  P21n in P2(1)/n             New: P21/c
REM R1 =  0.0387 for   3590 Fo > 4sig(Fo)  and  0.0479 for all   4175 data
REM    307 parameters refined using      0 restraints
END
WGHT      0.0200      2.4052
REM Highest difference peak  0.481,  deepest hole -0.434,  1-sigma level  0.051
Q1    1  -0.1735  0.2036  0.9705  11.00000  0.05    0.48
Q2    1   0.2004  0.6325  0.8921  11.00000  0.05    0.31
;
data_global
_journal_date_recd_electronic     2013-03-06
_journal_date_accepted     2013-03-10
_journal_name_full     'Acta Crystallographica, Section E'
_journal_year     2013
_journal_volume     69
_journal_issue      4
_journal_page_first     m210
_journal_page_last     m210
_journal_paper_category     QM
_journal_paper_doi     10.1107/S1600536813006752
_journal_coeditor_code     HY2620
_publ_contact_author_name     'Bi-Tao Su'
_publ_contact_author_address
;
Key Laboratory of Eco-Environment-Related Polymer Materials
Ministry of Education of China
Key Laboratory of Polymer Materials of Gansu Province
College of Chemistry and Chemical Engineering
Northwest Normal University
Lanzhou 730070
People's Republic of China
;
_publ_contact_author_email     'subt0608@nwnu.edu.cn'
_publ_contact_author_fax     ?
_publ_contact_author_phone     '+08613609385281'
_publ_section_title
;\
Aquabis(4-chlorobenzoato)-\k^2^<i>O</i>,<i>O</i>';\k<i>O</i>-bis(pyridine-\
\k<i>N</i>)cobalt(II)
;
loop_
    _publ_author_name
    _publ_author_footnote
    _publ_author_address
    'Chen, Ya-Li' .
;
Key Laboratory of Eco-Environment-Related Polymer Materials
Ministry of Education of China
Key Laboratory of Polymer Materials of Gansu Province
College of Chemistry and Chemical Engineering
Northwest Normal University
Lanzhou 730070
People's Republic of China
;
    'Zhang, Chun-E' .
;
Key Laboratory of Eco-Environment-Related Polymer Materials
Ministry of Education of China
Key Laboratory of Polymer Materials of Gansu Province
College of Chemistry and Chemical Engineering
Northwest Normal University
Lanzhou 730070
People's Republic of China
;
    'Fei, Peng' .
;
Key Laboratory of Eco-Environment-Related Polymer Materials
Ministry of Education of China
Key Laboratory of Polymer Materials of Gansu Province
College of Chemistry and Chemical Engineering
Northwest Normal University
Lanzhou 730070
People's Republic of China
;
    'Deng, Chao' .
;
Key Laboratory of Eco-Environment-Related Polymer Materials
Ministry of Education of China
Key Laboratory of Polymer Materials of Gansu Province
College of Chemistry and Chemical Engineering
Northwest Normal University
Lanzhou 730070
People's Republic of China
;
    'Su, Bi-Tao' .
;
Key Laboratory of Eco-Environment-Related Polymer Materials
Ministry of Education of China
Key Laboratory of Polymer Materials of Gansu Province
College of Chemistry and Chemical Engineering
Northwest Normal University
Lanzhou 730070
People's Republic of China
;
