# Supplementary material for: Aqua­bis­(4-chloro­benzoato)-κ2 O,O′;κO-bis­(pyridine-κN)cobalt(II)
Source: Acta Crystallogr Sect E Struct Rep Online. 2013 Mar 16;69(Pt 4):m210. doi: 10.1107/S1600536813006752 (PMC3629487; doi:10.1107/S1600536813006752)
Supplement: Supplementary file 2 [file e-69-0m210-Isup2.hkl]

#
# h,k,l, Fc-squared, Fo-squared, sigma(Fo-squared) and status flag
#
data_I
_shelx_title ' P21n in P2(1)/n             New: P21/c'
_shelx_refln_list_code          4
_shelx_F_calc_maximum      232.25
_exptl_crystal_F_000      1115.82
_reflns_d_resolution_high  0.8405
 
loop_
 _symmetry_equiv_pos_as_xyz
 'x, y, z'
 '-x, y+1/2, -z+1/2'
 '-x, -y, -z'
 'x, -y-1/2, z-1/2'
 
_cell_length_a    15.1157
_cell_length_b     5.8696
_cell_length_c    28.5419
_cell_angle_alpha  90.000
_cell_angle_beta  109.682
_cell_angle_gamma  90.000
 
_shelx_F_squared_multiplier     1.000
 
loop_
 _refln_index_h
 _refln_index_k
 _refln_index_l
 _refln_F_squared_calc
 _refln_F_squared_meas
 _refln_F_squared_sigma
 _refln_observed_status
   2   0   0     4712.61     4930.27     93.06 o
   3   0   0     1189.53     1223.30     16.27 o
   4   0   0       66.54      143.17     12.29 o
   5   0   0      873.12      893.63     15.38 o
   6   0   0    10361.26     9563.14    126.84 o
   7   0   0     1262.79     1240.73     20.37 o
   8   0   0     2966.93     2846.36     38.51 o
   9   0   0      915.73      913.96     19.42 o
  10   0   0     1268.17     1301.19     24.41 o
  11   0   0     1246.63     1197.87     32.53 o
  12   0   0       47.89       68.79     24.28 o
  13   0   0      476.99      564.44     42.48 o
  14   0   0      551.09      610.97     44.51 o
  15   0   0     2013.87     1857.20     76.88 o
  16   0   0      139.87       74.85     32.37 o
   1   1   0    21502.41    21198.06    630.45 o
   2   1   0    11192.26    11459.08    224.26 o
   3   1   0     1221.30     1237.54     16.42 o
   4   1   0     5469.67     5505.48     48.41 o
   5   1   0     1636.53     1630.78     18.62 o
   6   1   0     1048.70      924.30     11.19 o
   7   1   0       61.05       43.64      4.70 o
   8   1   0     5479.69     5405.55     45.74 o
   9   1   0      355.37      356.34     11.21 o
  10   1   0     1284.79     1310.04     23.78 o
  11   1   0      163.45      187.13     12.49 o
  12   1   0      298.62      335.10     14.84 o
  13   1   0      762.67      769.48     25.30 o
  14   1   0      273.57      339.89     28.32 o
  15   1   0       13.75       10.58     18.43 o
  16   1   0      623.32      679.92     36.46 o
   0   2   0      442.31      477.41     12.39 o
   1   2   0      963.45      936.94     12.70 o
   2   2   0      280.68      321.69      7.69 o
   3   2   0      329.95      352.52      6.64 o
   4   2   0      331.54      373.49      6.50 o
   5   2   0     1123.36     1158.55     16.18 o
   6   2   0      182.17      233.17      7.61 o
   7   2   0     5609.32     5681.94     54.17 o
   8   2   0      778.53      836.34     18.40 o
   9   2   0        2.10        8.71      6.52 o
  10   2   0      427.50      416.47     15.31 o
  11   2   0       15.26       30.35      9.18 o
  12   2   0        3.84        7.27      8.76 o
  13   2   0        1.39       19.06      9.32 o
  14   2   0       22.49       20.39     10.59 o
  15   2   0       13.23        6.24     16.25 o
  16   2   0        4.10      -16.18     36.42 o
   1   3   0     1257.13     1220.72     17.96 o
   2   3   0    10452.47    10955.68     85.55 o
   3   3   0     1581.83     1652.67     19.00 o
   4   3   0      382.40      320.17      9.90 o
   5   3   0     1035.90     1021.05     16.57 o
   6   3   0        4.43        6.93      6.52 o
   7   3   0      865.73      794.65     19.18 o
   8   3   0     1281.28     1277.71     25.23 o
   9   3   0      595.43      557.87     17.39 o
  10   3   0     1321.48     1354.00     27.50 o
  11   3   0      517.45      506.86     23.05 o
  12   3   0      579.22      659.81     20.90 o
  13   3   0      893.39      777.97     23.37 o
  14   3   0       25.91       60.98     12.91 o
  15   3   0      232.27      245.24     23.36 o
   0   4   0     7390.74     7708.77    113.18 o
   1   4   0      167.23      200.35     10.41 o
   2   4   0     3104.10     3073.93     32.37 o
   3   4   0       36.47       29.24      6.18 o
   4   4   0     1264.36     1248.79     20.80 o
   5   4   0       88.22      134.66     11.80 o
   6   4   0     1245.27     1264.64     30.08 o
   7   4   0      270.43      318.75     15.03 o
   8   4   0     2039.40     2058.53     35.88 o
   9   4   0      699.25      713.92     21.44 o
  10   4   0        9.29       13.35     10.51 o
  11   4   0      952.49      935.59     25.50 o
  12   4   0       36.30       48.96     11.97 o
  13   4   0      254.61      279.39     19.09 o
   1   5   0     1058.90     1108.06     21.11 o
   2   5   0       76.53       77.32      9.51 o
   3   5   0     2344.16     2292.88     43.12 o
   4   5   0       67.39       83.25     11.80 o
   5   5   0     3139.62     3097.44     46.96 o
   6   5   0      101.25      149.01     20.44 o
   7   5   0      738.56      771.80     23.51 o
   8   5   0      140.37      221.20     16.37 o
   9   5   0      118.54      153.60     14.85 o
  10   5   0      744.63      701.32     23.47 o
  11   5   0      132.85      150.53     19.05 o
   0   6   0      890.46      801.72     32.81 o
   1   6   0        1.28        5.58     11.25 o
   2   6   0      159.12      213.99     22.89 o
   3   6   0       92.31      119.57     15.93 o
   4   6   0      149.67      183.06     18.62 o
   5   6   0      151.17      170.61     15.65 o
   6   6   0       39.75       53.74     13.28 o
   7   6   0       86.02      115.37     14.79 o
   8   6   0      212.19      221.48     21.69 o
 -16   1   1      579.32      615.95     34.24 o
 -15   1   1        0.54       12.14     22.25 o
 -14   1   1      464.28      489.79     29.30 o
 -13   1   1       62.77       79.50     13.01 o
 -12   1   1     1384.81     1482.85     27.24 o
 -11   1   1      522.73      517.30     15.95 o
 -10   1   1     2760.88     2792.03     37.71 o
  -9   1   1      388.39      409.31     10.75 o
  -8   1   1     4760.55     4605.47     39.80 o
  -7   1   1       70.20       87.22      4.71 o
  -6   1   1     1195.76     1156.37     13.41 o
  -5   1   1      901.75      972.93     10.94 o
  -4   1   1     8934.62     8951.81     74.85 o
  -3   1   1     9212.92     9279.69     76.47 o
  -2   1   1    17079.40    17305.58    244.58 o
  -1   1   1    10472.95    10350.76     95.09 o
   0   1   1        6.82       22.44      2.56 o
   1   1   1     2156.56     2185.75     23.23 o
   2   1   1       75.80       69.04      4.96 o
   3   1   1      107.76      113.75      8.18 o
   4   1   1       79.31       73.38      7.43 o
   5   1   1     4604.73     4822.73     49.94 o
   6   1   1      115.23      153.04      8.91 o
   7   1   1     1789.75     1837.00     18.92 o
   8   1   1     2652.05     2662.06     28.85 o
   9   1   1     4039.07     3993.46     47.88 o
  10   1   1      224.25      236.17     11.82 o
  11   1   1      646.88      608.22     17.33 o
  12   1   1        7.52        6.61      9.48 o
  13   1   1      881.07      987.42     37.19 o
  14   1   1       71.00       71.86     19.27 o
  15   1   1      430.27      429.78     31.97 o
  16   1   1        2.28        5.37     20.71 o
 -16   2   1      267.83      282.37     75.87 o
 -15   2   1      895.15      871.52     33.96 o
 -14   2   1       96.38      102.69     13.14 o
 -13   2   1     1083.98     1068.85     25.41 o
 -12   2   1       96.25       89.08     11.47 o
 -11   2   1     1977.73     1870.14     32.70 o
 -10   2   1      153.05      121.27     16.35 o
  -9   2   1     1314.23     1253.98     23.44 o
  -8   2   1      227.90      276.81     11.68 o
  -7   2   1     1312.34     1340.80     21.60 o
  -6   2   1     1592.71     1530.67     20.11 o
  -5   2   1     1180.64     1181.48     14.02 o
  -4   2   1     3418.66     3186.16     28.22 o
  -3   2   1       81.76      116.44      6.18 o
  -2   2   1    12481.28    12387.43     92.61 o
  -1   2   1        7.45       12.50      3.20 o
   0   2   1    10434.06    10497.94     79.27 o
   1   2   1      727.59      871.37     11.18 o
   2   2   1     9014.10     9247.60     76.44 o
   3   2   1      107.97       94.35      4.52 o
   4   2   1     2825.58     2752.56     28.62 o
   5   2   1      941.72      873.75     18.43 o
   6   2   1      228.44      147.82      9.75 o
   7   2   1      469.25      447.99     26.86 o
   8   2   1     3016.86     3001.19     39.87 o
   9   2   1      238.65      257.71     12.37 o
  10   2   1     1127.99     1132.56     23.69 o
  11   2   1      186.93      207.09     13.84 o
  12   2   1      396.78      368.10     16.28 o
  13   2   1       77.30       67.90     11.38 o
  14   2   1      361.71      343.94     20.73 o
  15   2   1       31.73       20.23     24.28 o
  16   2   1       61.66       56.12     21.86 o
 -15   3   1       40.24       22.90     12.49 o
 -14   3   1      768.97      749.76     24.12 o
 -13   3   1      266.77      253.59     18.89 o
 -12   3   1     1449.05     1489.10     30.79 o
 -11   3   1      588.71      571.23     19.18 o
 -10   3   1     1988.25     1879.57     33.07 o
  -9   3   1      394.44      437.70     15.87 o
  -8   3   1     2123.96     1989.28     32.08 o
  -7   3   1      154.53      192.72     14.31 o
  -6   3   1     1491.41     1313.60     25.02 o
  -5   3   1      835.89      807.07     12.32 o
  -4   3   1     1214.73     1184.63     18.20 o
  -3   3   1     4037.05     3895.97     38.44 o
  -2   3   1     3730.50     3950.29     36.14 o
  -1   3   1     5438.14     5468.19     51.56 o
   0   3   1       94.31      106.83      6.02 o
   1   3   1     1727.36     1713.23     22.13 o
   2   3   1     2524.69     2645.17     37.09 o
   3   3   1     2535.34     2671.90     26.88 o
   4   3   1        1.07       -4.75      3.68 o
   5   3   1     1113.00     1058.51     16.98 o
   6   3   1        0.55       -1.97      5.65 o
   7   3   1      631.66      598.09     16.37 o
   8   3   1       70.64       86.70     11.10 o
   9   3   1      963.14      927.55     22.22 o
  10   3   1      204.18      249.56     21.02 o
  11   3   1      732.14      707.93     20.90 o
  12   3   1       81.44      103.99     12.82 o
  13   3   1      439.96      403.33     18.31 o
  14   3   1       48.29       51.60     13.13 o
  15   3   1      262.11      268.97     18.80 o
 -14   4   1       62.19       52.68     16.02 o
 -13   4   1       62.88       74.86     13.63 o
 -12   4   1        7.50       28.46     11.86 o
 -11   4   1       82.07      119.71     13.63 o
 -10   4   1      756.55      738.08     24.24 o
  -9   4   1      227.17      283.53     16.37 o
  -8   4   1        2.40       24.65      9.57 o
  -7   4   1      167.89      175.24     13.38 o
  -6   4   1       30.48       18.90      8.31 o
  -5   4   1      184.06      186.99     12.37 o
  -4   4   1       11.64       28.46      6.77 o
  -3   4   1      256.84      215.03     12.49 o
  -2   4   1       42.29       56.10      7.01 o
  -1   4   1       55.91       80.03      7.26 o
   0   4   1      312.76      382.64     11.68 o
   1   4   1       61.25       74.45      7.74 o
   2   4   1      224.10      281.98     13.83 o
   3   4   1      359.58      358.23     10.18 o
   4   4   1      214.34      218.80     15.77 o
   5   4   1     2903.60     2841.10     58.99 o
   6   4   1       88.03      102.32     14.94 o
   7   4   1      378.32      425.92     16.67 o
   8   4   1      444.84      449.60     18.69 o
   9   4   1       34.03       23.80     12.40 o
  10   4   1      244.10      246.62     16.37 o
  11   4   1      211.18      210.50     16.14 o
  12   4   1       36.24       35.14     12.56 o
  13   4   1       88.25       92.28     14.24 o
 -11   5   1      223.65      218.27     30.57 o
 -10   5   1        3.71       18.85     10.94 o
  -9   5   1       23.71       16.18     11.13 o
  -8   5   1      956.07     1027.68     27.05 o
  -7   5   1        6.25       13.28     10.53 o
  -6   5   1        1.52       24.36     10.04 o
  -5   5   1      683.04      706.47     21.44 o
  -4   5   1      251.81      307.08     16.88 o
  -3   5   1       11.68       25.88     10.86 o
  -2   5   1      131.25      117.25      9.50 o
  -1   5   1        2.61        7.14      9.01 o
   0   5   1      455.71      435.75     14.44 o
   1   5   1       28.03       26.66      7.88 o
   2   5   1      240.21      230.75     21.91 o
   3   5   1        6.13       10.04      9.76 o
   4   5   1       12.19       28.32     10.53 o
   5   5   1       83.72      154.13     14.11 o
   6   5   1      165.59      204.76     15.03 o
   7   5   1      498.60      436.23     18.65 o
   8   5   1      788.65      748.12     23.16 o
   9   5   1      413.02      414.18     19.99 o
  10   5   1      116.47      130.57     14.85 o
  11   5   1       11.41       13.58     11.80 o
  -8   6   1        0.31       13.54     14.20 o
  -7   6   1      794.98      746.62     29.15 o
  -6   6   1      377.12      397.16     20.16 o
  -5   6   1      274.40      305.92     23.49 o
  -4   6   1      927.83      966.80     26.42 o
  -3   6   1      865.47      788.97     39.45 o
  -2   6   1       20.68       24.28     15.74 o
  -1   6   1      703.98      645.53     21.66 o
   0   6   1      254.30      310.68     15.61 o
   1   6   1      620.42      552.58     33.38 o
   2   6   1      919.24      891.05     34.85 o
   3   6   1      219.04      239.03     39.51 o
   4   6   1     1210.91     1099.40     33.04 o
   5   6   1      350.85      298.43     21.72 o
   6   6   1      636.45      621.05     22.74 o
   7   6   1        0.43        3.47     11.28 o
   8   6   1      574.86      528.40     22.19 o
 -17   0   2      216.43      178.03     38.44 o
 -16   0   2     2019.61     1988.70     80.92 o
 -15   0   2        4.85       -8.09     22.25 o
 -14   0   2     1347.89     1308.94     60.69 o
 -13   0   2     9428.07     9166.63    204.33 o
 -12   0   2      476.16      497.07     23.31 o
 -11   0   2      214.01      240.27     12.62 o
 -10   0   2      709.40      716.53     17.45 o
  -9   0   2       88.39       81.85      7.89 o
  -8   0   2      499.14      486.27     19.72 o
  -7   0   2     1777.30     1849.39     27.14 o
  -6   0   2     1129.37     1126.36     18.40 o
  -5   0   2     3975.50     4293.38     48.95 o
  -4   0   2     1538.63     1496.55     20.09 o
  -3   0   2    22105.60    21326.34    388.37 o
  -2   0   2      315.15      350.74      8.09 o
   1   0   2    26477.94    26213.20    481.50 o
   2   0   2       75.09       91.46      8.09 o
   3   0   2     1601.20     1609.35     20.09 o
   4   0   2      595.65      619.01     11.14 o
   5   0   2     8345.67     8304.22    120.78 o
   6   0   2     1561.04     1679.85     24.17 o
   7   0   2    10580.05    10237.68    111.37 o
   8   0   2     1463.16     1484.91     24.83 o
   9   0   2     9808.47    10281.61    114.36 o
  10   0   2     1231.22     1247.10     24.41 o
  11   0   2     2864.33     2888.97     86.99 o
  12   0   2     1341.82     1436.40     60.69 o
  13   0   2     5620.96     5816.39    147.69 o
  14   0   2      172.53      178.03     34.39 o
  15   0   2       35.53       -4.05     26.30 o
  16   0   2      955.66      900.28     58.67 o
 -17   1   2      377.52      304.13     51.59 o
 -16   1   2       73.69       92.43     22.75 o
 -15   1   2      856.28      771.06     35.76 o
 -14   1   2        4.60        1.58     12.77 o
 -13   1   2       38.72       48.31     10.26 o
 -12   1   2      669.65      660.62     18.66 o
 -11   1   2      295.97      248.46     12.65 o
 -10   1   2       74.46       88.21     11.25 o
  -9   1   2        1.60       -3.52      4.15 o
  -8   1   2     3059.70     3155.22     29.55 o
  -7   1   2     1866.08     2057.91     20.85 o
  -6   1   2      882.47     1038.57     12.45 o
  -5   1   2      380.76      346.03      6.50 o
  -4   1   2     5392.10     5495.41     42.96 o
  -3   1   2     2892.13     2772.80     22.99 o
  -2   1   2    11832.54    11906.78     98.15 o
  -1   1   2      730.25      706.49      9.35 o
   0   1   2    30538.74    29355.01    891.38 o
   1   1   2     6043.94     6107.03     68.62 o
   2   1   2     2340.67     2350.52     56.67 o
   3   1   2     1085.18     1119.38     15.91 o
   4   1   2       71.17       80.75      5.49 o
   5   1   2     1647.56     1650.38     22.46 o
   6   1   2      334.05      327.95      7.74 o
   7   1   2      181.53      192.43      7.84 o
   8   1   2     3773.20     3663.17     39.72 o
   9   1   2      338.97      333.83     12.19 o
  10   1   2     1161.24     1075.87     25.70 o
  11   1   2      497.26      437.42     15.43 o
  12   1   2        1.76       -3.57      8.05 o
  13   1   2      690.68      710.48     32.90 o
  14   1   2      626.29      560.59     31.37 o
  15   1   2      467.51      485.14     31.47 o
  16   1   2        4.15       -6.74     19.27 o
 -16   2   2       39.97       21.86     17.95 o
 -15   2   2        0.28       -2.96     10.01 o
 -14   2   2        2.79       17.47     10.14 o
 -13   2   2       44.74       53.39     10.59 o
 -12   2   2      903.51      841.73     21.41 o
 -11   2   2      481.68      444.61     16.05 o
 -10   2   2        8.33        8.46      7.11 o
  -9   2   2      879.97      819.83     18.91 o
  -8   2   2      129.34      187.38     11.20 o
  -7   2   2     1248.39     1337.45     15.74 o
  -6   2   2      339.63      446.98      9.95 o
  -5   2   2        9.39       10.80      3.47 o
  -4   2   2      668.24      714.10     14.02 o
  -3   2   2      440.96      416.04      7.84 o
  -2   2   2     1940.29     2144.48     23.67 o
  -1   2   2     1414.84     1431.31     15.32 o
   0   2   2     4307.06     4554.01     41.15 o
   1   2   2      644.75      602.08     11.00 o
   2   2   2     1113.84     1184.36     15.15 o
   3   2   2     1556.00     1557.25     15.90 o
   4   2   2       11.61        5.86      4.24 o
   5   2   2      291.75      307.22     13.64 o
   6   2   2     2947.67     3281.36     40.40 o
   7   2   2      278.19      285.50     12.08 o
   8   2   2     1071.10     1119.30     21.66 o
   9   2   2      764.64      758.69     18.61 o
  10   2   2       32.09       32.22      8.74 o
  11   2   2        8.40       12.38      9.02 o
  12   2   2      147.43      145.89     14.31 o
  13   2   2       10.03        5.15      9.59 o
  14   2   2      165.60      187.89     18.40 o
  15   2   2        2.87      -25.81     17.84 o
 -15   3   2      139.32      158.20     16.11 o
 -14   3   2       60.51       95.08     13.73 o
 -13   3   2      106.55       95.60     12.69 o
 -12   3   2      203.85      285.48     16.58 o
 -11   3   2       54.01       90.78     14.89 o
 -10   3   2      271.15      293.52     15.56 o
  -9   3   2      117.54      118.59     11.28 o
  -8   3   2      836.29      797.70     19.42 o
  -7   3   2       13.48       63.48      9.64 o
  -6   3   2     2956.81     2955.48     33.81 o
  -5   3   2      279.46      285.12      8.05 o
  -4   3   2     4549.06     4392.95     39.41 o
  -3   3   2     2972.17     2957.39     38.45 o
  -2   3   2     5561.38     5440.08     46.73 o
  -1   3   2     1166.62     1149.86     18.14 o
   0   3   2     6683.37     6772.59     61.32 o
   1   3   2       25.71       19.63      4.69 o
   2   3   2     2313.20     2261.85     26.70 o
   3   3   2       88.23      107.79      5.97 o
   4   3   2     1342.40     1357.39     16.55 o
   5   3   2      114.45      160.52     10.04 o
   6   3   2       88.44      170.24     16.94 o
   7   3   2       71.38       82.04      9.57 o
   8   3   2       39.51       77.99     10.04 o
   9   3   2      537.81      507.94     17.39 o
  10   3   2       70.14       86.51     11.47 o
  11   3   2        4.03       -1.38      9.57 o
  12   3   2      118.34      192.92     25.40 o
  13   3   2      312.58      325.24     22.19 o
  14   3   2      296.21      286.03     19.11 o
 -14   4   2      285.83      250.89     41.00 o
 -13   4   2      210.15      204.27     20.49 o
 -12   4   2      708.02      639.77     22.22 o
 -11   4   2       31.76       40.40     11.06 o
 -10   4   2     1584.18     1534.92     35.81 o
  -9   4   2        6.24       14.16      8.82 o
  -8   4   2        4.10       25.46      8.74 o
  -7   4   2      142.02      159.70     14.60 o
  -6   4   2       16.09       13.15      8.55 o
  -5   4   2     3189.62     3013.33     36.38 o
  -4   4   2      443.32      494.84     14.97 o
  -3   4   2      535.33      531.75     12.03 o
  -2   4   2      583.51      662.67     13.21 o
  -1   4   2     1328.77     1285.87     18.58 o
   0   4   2       30.27       31.77      6.82 o
   1   4   2     3089.93     3172.15     52.27 o
   2   4   2      244.79      257.53     11.06 o
   3   4   2      402.48      413.10     14.00 o
   4   4   2       10.72       18.29      9.93 o
   5   4   2     3089.23     3106.95     53.15 o
   6   4   2      634.22      623.69     19.56 o
   7   4   2      479.95      457.32     17.15 o
   8   4   2      305.35      296.38     19.27 o
   9   4   2      567.51      567.78     19.71 o
  10   4   2      601.12      550.81     20.19 o
  11   4   2      451.52      489.57     19.96 o
  12   4   2      135.07      149.98     15.56 o
  13   4   2      621.36      617.89     28.32 o
 -12   5   2       11.65       12.25     14.76 o
 -11   5   2      567.11      533.01     28.83 o
 -10   5   2      226.21      197.56     19.86 o
  -9   5   2      301.28      217.98     27.54 o
  -8   5   2      923.57      848.99     24.21 o
  -7   5   2       79.83      108.47     13.09 o
  -6   5   2      377.83      387.09     22.48 o
  -5   5   2      214.69      298.27     16.58 o
  -4   5   2      685.39      703.58     21.17 o
  -3   5   2       38.00       60.11     10.59 o
  -2   5   2      388.79      368.88     12.53 o
  -1   5   2       26.80       16.76      7.08 o
   0   5   2     1248.91     1265.92     22.75 o
   1   5   2        3.80        0.49      7.75 o
   2   5   2     1937.86     1879.21     46.95 o
   3   5   2       21.21        9.91     10.86 o
   4   5   2      138.15      109.77     12.72 o
   5   5   2      311.06      353.45     17.39 o
   6   5   2     2795.40     2639.29     43.69 o
   7   5   2      179.55      191.42     18.98 o
   8   5   2     1597.09     1575.66     33.83 o
   9   5   2      236.78      269.91     26.52 o
  10   5   2       22.21       57.99     13.28 o
  11   5   2      314.41      289.64     19.63 o
  -8   6   2       17.38       45.68     14.43 o
  -7   6   2       56.08       75.62     17.10 o
  -6   6   2       47.33       79.88     16.27 o
  -5   6   2      494.45      461.75     19.46 o
  -4   6   2       88.40      122.77     14.24 o
  -3   6   2       23.62       29.73     17.97 o
  -2   6   2        3.13        2.29     11.82 o
  -1   6   2       80.38       91.42     12.87 o
   0   6   2       14.99       31.77     11.10 o
   1   6   2      123.46      151.95     18.17 o
   2   6   2        6.89       28.31     11.47 o
   3   6   2      372.95      305.21     35.83 o
   4   6   2       47.67       86.09     15.09 o
   5   6   2       39.89       59.34     15.18 o
   6   6   2       46.49       32.72     13.20 o
   7   6   2      151.79      165.34     18.27 o
   8   6   2        7.03        9.92     12.25 o
 -17   1   3      221.20      225.89     27.87 o
 -16   1   3      217.21      258.25     34.39 o
 -15   1   3      543.75      452.92     29.30 o
 -14   1   3      142.55      162.08     16.63 o
 -13   1   3       40.17       43.48     10.51 o
 -12   1   3      431.44      474.15     16.39 o
 -11   1   3        6.01       -2.31      7.11 o
 -10   1   3       15.32       23.47      5.85 o
  -9   1   3      435.40      376.74     11.83 o
  -8   1   3      593.99      655.83     10.62 o
  -7   1   3     9448.66     9475.13     83.08 o
  -6   1   3     6927.78     7326.95     57.49 o
  -5   1   3     2995.83     2803.71     24.79 o
  -4   1   3    39588.58    37643.23    645.33 o
  -3   1   3    15165.38    14498.17    149.33 o
  -2   1   3     2846.44     2845.31     23.31 o
  -1   1   3    26047.55    24771.24    207.32 o
   0   1   3     1597.98     1521.31     13.67 o
   1   1   3     1306.43     1196.46     26.99 o
   2   1   3     5017.36     4922.22     49.93 o
   3   1   3     1477.69     1479.70     30.08 o
   4   1   3     1072.22     1005.22     15.65 o
   5   1   3     4145.58     4287.32     45.95 o
   6   1   3       37.10       70.43      8.54 o
   7   1   3      457.69      495.91     15.00 o
   8   1   3     6734.38     6912.36     72.37 o
   9   1   3        3.30       19.44      7.00 o
  10   1   3     2322.32     2321.46     43.22 o
  11   1   3        2.87       -1.60      8.05 o
  12   1   3      330.00      325.14     18.12 o
  13   1   3      560.96      593.76     30.73 o
  14   1   3       34.18       68.11     19.27 o
  15   1   3        2.54        0.00     18.60 o
  16   1   3       23.85       18.07     32.37 o
 -16   2   3      532.39      506.04     24.79 o
 -15   2   3       73.69      105.86     13.84 o
 -14   2   3     1321.16     1290.81     28.45 o
 -13   2   3      303.71      317.19     15.73 o
 -12   2   3     1437.83     1413.95     28.21 o
 -11   2   3      546.17      549.75     17.07 o
 -10   2   3     1413.15     1355.75     25.17 o
  -9   2   3      727.20      686.01     16.88 o
  -8   2   3     7976.60     7787.66     71.68 o
  -7   2   3     2681.52     2558.35     25.51 o
  -6   2   3    18417.23    18524.68    137.07 o
  -5   2   3       41.18       70.51      6.89 o
  -4   2   3     5113.28     4755.11     39.54 o
  -3   2   3     1574.37     1640.52     17.14 o
  -2   2   3     1046.56      985.17     12.13 o
  -1   2   3     2670.69     2767.57     25.25 o
   0   2   3     2608.23     2618.68     26.14 o
   1   2   3    11169.82    11174.53     96.96 o
   2   2   3     1188.08     1342.30     17.50 o
   3   2   3      317.75      240.39      5.43 o
   4   2   3       30.71       32.91      7.16 o
   5   2   3     2312.16     2033.40     28.30 o
   6   2   3      171.97      175.11     14.31 o
   7   2   3     9960.08     9986.13    100.53 o
   8   2   3      125.58      175.48     11.36 o
   9   2   3     6215.92     6132.41     69.89 o
  10   2   3        3.64       -2.15      7.71 o
  11   2   3     2595.78     2628.66     40.07 o
  12   2   3      147.64      170.33     13.89 o
  13   2   3      383.45      365.61     17.33 o
  14   2   3      129.42      156.74     32.37 o
  15   2   3      263.51      272.46     28.50 o
 -15   3   3      515.21      513.33     23.91 o
 -14   3   3       16.33       59.03     13.72 o
 -13   3   3      381.31      394.88     17.52 o
 -12   3   3      142.82      169.26     14.11 o
 -11   3   3      938.54      977.66     25.11 o
 -10   3   3       41.60       44.66      9.41 o
  -9   3   3     1583.29     1635.79     29.05 o
  -8   3   3       15.55        6.39      6.78 o
  -7   3   3     4008.84     4169.19     44.43 o
  -6   3   3        4.12       21.82      5.63 o
  -5   3   3     4799.75     4643.38     41.42 o
  -4   3   3      325.05      392.04      9.49 o
  -3   3   3     3561.35     3482.64     53.30 o
  -2   3   3     2379.09     2518.89     25.82 o
  -1   3   3     8759.83     9125.90     72.80 o
   0   3   3     4540.62     4405.97     43.10 o
   1   3   3     2409.16     2417.47     30.18 o
   2   3   3     5549.76     5597.71     53.11 o
   3   3   3     1568.21     1665.25     28.99 o
   4   3   3     2684.35     2472.37     29.06 o
   5   3   3       14.18        8.09      6.52 o
   6   3   3     3381.28     3329.36     45.26 o
   7   3   3       34.38       43.47      8.74 o
   8   3   3     1749.93     1786.03     31.10 o
   9   3   3        6.53        9.91      9.33 o
  10   3   3     1902.76     2003.68     35.03 o
  11   3   3        0.59      -11.51      9.51 o
  12   3   3      695.39      707.44     22.35 o
  13   3   3      163.25      159.75     14.97 o
  14   3   3      132.81      148.59     15.43 o
 -14   4   3       12.39       14.84     15.18 o
 -13   4   3      157.85      155.74     18.62 o
 -12   4   3       83.41       93.40     15.45 o
 -11   4   3      229.18      249.37     16.14 o
 -10   4   3      165.78      199.04     14.79 o
  -9   4   3       28.19       43.08     10.04 o
  -8   4   3      695.97      615.81     19.18 o
  -7   4   3      111.55       81.61     10.13 o
  -6   4   3       25.62       21.66      8.55 o
  -5   4   3      438.36      391.51     12.67 o
  -4   4   3      835.05      887.93     19.32 o
  -3   4   3      331.67      343.82     10.20 o
  -2   4   3     1497.23     1530.91     20.67 o
  -1   4   3      675.52      680.82     13.56 o
   0   4   3      190.95      208.70     10.56 o
   1   4   3       32.53       12.35      7.72 o
   2   4   3       56.10       45.61      8.00 o
   3   4   3      867.55      849.30     20.19 o
   4   4   3     1367.73     1380.20     26.51 o
   5   4   3      100.94      153.54     12.37 o
   6   4   3      459.96      425.08     16.42 o
   7   4   3      177.09      155.28     13.38 o
   8   4   3       84.16       84.64     11.80 o
   9   4   3       40.31       40.93     11.06 o
  10   4   3       13.44       14.42     10.78 o
  11   4   3       22.88       23.82     11.80 o
  12   4   3       28.51       28.06     12.11 o
  13   4   3       67.84       46.10     13.32 o
 -12   5   3       11.46       20.05     15.09 o
 -11   5   3       85.24      109.84     17.10 o
 -10   5   3       99.19       71.85     15.09 o
  -9   5   3       30.36       19.58     12.74 o
  -8   5   3       20.04       31.78     12.74 o
  -7   5   3      950.35      960.21     25.23 o
  -6   5   3     1261.04     1167.12     27.50 o
  -5   5   3      324.55      332.33     16.37 o
  -4   5   3     1964.02     1896.93     38.51 o
  -3   5   3     1100.61     1096.45     21.91 o
  -2   5   3      148.96      146.97     10.23 o
  -1   5   3      743.56      794.51     16.82 o
   0   5   3      212.23      208.63     17.47 o
   1   5   3       88.60      121.16     20.08 o
   2   5   3       82.20      106.98     13.92 o
   3   5   3        0.68      -14.53      9.69 o
   4   5   3      424.23      415.94     22.60 o
   5   5   3      194.81      211.08     15.41 o
   6   5   3      156.33      222.00     17.81 o
   7   5   3      218.14      264.98     17.35 o
   8   5   3      700.55      648.99     22.19 o
   9   5   3      140.08      192.07     17.15 o
  10   5   3        3.07        7.75     11.23 o
  11   5   3        5.88        9.71     12.74 o
  -9   6   3       46.36       68.77     16.72 o
  -8   6   3      939.21      979.35     32.30 o
  -7   6   3      139.78      146.35     18.62 o
  -6   6   3      437.67      443.98     23.30 o
  -5   6   3      443.84      406.04     25.89 o
  -4   6   3      417.33      443.61     19.42 o
  -3   6   3      172.31      168.96     17.52 o
  -2   6   3      703.49      698.34     25.85 o
  -1   6   3      186.90      204.39     16.14 o
   0   6   3     1334.69     1315.05     34.02 o
   1   6   3      630.47      676.38     28.45 o
   2   6   3      582.25      605.35     21.44 o
   3   6   3     1670.49     1623.27     50.72 o
   4   6   3       64.41       99.74     16.72 o
   5   6   3      550.16      511.27     24.12 o
   6   6   3      153.61      191.80     19.05 o
   7   6   3      592.11      665.87     27.14 o
   8   6   3       29.53        3.09     13.59 o
 -17   0   4     1177.22     1173.39     64.74 o
 -16   0   4      212.54      265.02     38.44 o
 -15   0   4     1840.49     1766.16     72.83 o
 -14   0   4       90.83      107.22     28.32 o
 -13   0   4      118.36      155.68     17.50 o
 -12   0   4     6722.65     6558.78     81.72 o
 -11   0   4     1389.81     1341.99     26.41 o
 -10   0   4     5638.75     5479.11     67.80 o
  -9   0   4     1104.59     1061.39     21.76 o
  -8   0   4    20863.04    20748.32    216.12 o
  -7   0   4     2143.90     2255.89     31.36 o
  -6   0   4    15886.17    15974.78    165.99 o
  -5   0   4     2933.15     3207.31     38.89 o
  -4   0   4    41630.29    39365.22    401.29 o
  -3   0   4     1273.98     1305.42     17.89 o
  -2   0   4    12619.01    12494.93    155.75 o
  -1   0   4      230.34      253.34     19.22 o
   0   0   4     7862.55     8645.22     97.15 o
   1   0   4       17.89       47.90      3.50 o
   2   0   4     1283.41     1261.02     45.52 o
   3   0   4     2686.10     2681.39     40.82 o
   4   0   4     4219.73     4604.96     52.33 o
   5   0   4     3585.02     3540.19     49.17 o
   6   0   4     4538.21     4853.64     57.33 o
   7   0   4     2669.81     2732.09     36.93 o
   8   0   4     3232.36     3171.59     42.83 o
   9   0   4     2448.58     2460.69     36.41 o
  10   0   4      412.89      396.53     32.37 o
  11   0   4     1358.64     1321.08     56.65 o
  12   0   4      546.29      534.10     40.46 o
  13   0   4      164.31      222.54     34.39 o
  14   0   4     2271.29     2128.29     82.95 o
  15   0   4      129.04       93.06     34.39 o
  16   0   4      127.82      151.73     38.44 o
 -17   1   4       12.63      -16.48     35.40 o
 -16   1   4     1442.75     1529.51     49.34 o
 -15   1   4       17.71       18.82     26.30 o
 -14   1   4     1037.78      960.72     31.05 o
 -13   1   4      464.42      495.31     17.45 o
 -12   1   4      420.73      424.04     15.19 o
 -11   1   4        6.85       -0.90      5.94 o
 -10   1   4      313.48      342.77     10.63 o
  -9   1   4     1142.25     1102.18     15.26 o
  -8   1   4     1165.10     1204.79     15.23 o
  -7   1   4     2223.08     2300.58     36.49 o
  -6   1   4      245.39      308.11      7.16 o
  -5   1   4     1527.73     1456.44     24.13 o
  -4   1   4     5522.67     5554.24     50.24 o
  -3   1   4    10640.25    11044.04     90.03 o
  -2   1   4     2161.80     2096.58     22.80 o
  -1   1   4      967.63      933.84     16.30 o
   0   1   4     7907.78     8149.75     60.62 o
   1   1   4    12541.56    12663.16    101.33 o
   2   1   4      242.43      266.79     10.73 o
   3   1   4      538.83      510.13     10.34 o
   4   1   4      330.54      304.63      8.74 o
   5   1   4      590.33      621.40     17.14 o
   6   1   4      356.57      402.54      7.26 o
   7   1   4     1132.21     1122.44     16.36 o
   8   1   4      721.94      834.44     19.27 o
   9   1   4      783.43      817.59     18.83 o
  10   1   4       97.29      165.48     11.80 o
  11   1   4      105.73      118.96     13.43 o
  12   1   4        2.99        7.03     14.97 o
  13   1   4      625.99      576.80     30.73 o
  14   1   4       38.86       16.65     18.43 o
  15   1   4      143.75      136.30     34.39 o
 -16   2   4        8.91       14.61     14.43 o
 -15   2   4       15.50        8.99     11.08 o
 -14   2   4        0.91       12.21      9.66 o
 -13   2   4       41.52        9.05      9.41 o
 -12   2   4        0.05        6.22      8.74 o
 -11   2   4       30.77        6.45      7.90 o
 -10   2   4      547.98      492.89     15.61 o
  -9   2   4       27.60       50.55      6.56 o
  -8   2   4       46.56       78.76      6.86 o
  -7   2   4     4237.93     4679.83     40.88 o
  -6   2   4        8.61       65.80      6.19 o
  -5   2   4     5113.09     5449.64     45.03 o
  -4   2   4     2281.89     2408.28     27.15 o
  -3   2   4     1959.47     2088.85     20.48 o
  -2   2   4     2680.36     2803.93     28.51 o
  -1   2   4     1736.95     1909.65     18.95 o
   0   2   4     2340.56     2301.24     23.75 o
   1   2   4     5660.63     5951.83     51.74 o
   2   2   4      983.60      919.74     11.33 o
   3   2   4        1.40        0.34      2.86 o
   4   2   4      371.31      367.08     10.85 o
   5   2   4      430.71      452.18     12.61 o
   6   2   4       81.24       85.90      8.31 o
   7   2   4      785.46      930.00     19.88 o
   8   2   4      509.24      577.96     16.33 o
   9   2   4       70.35      117.20     10.78 o
  10   2   4       70.08       99.11     10.94 o
  11   2   4       77.33      129.04     12.49 o
  12   2   4       46.51       31.23     10.53 o
  13   2   4       11.38        8.26     10.26 o
  14   2   4        0.76      -16.55     15.54 o
  15   2   4        0.85      -18.45     19.22 o
 -15   3   4      128.14      110.11     17.03 o
 -14   3   4      796.58      743.49     32.66 o
 -13   3   4      118.69      157.93     17.85 o
 -12   3   4      509.56      511.31     18.17 o
 -11   3   4        3.68       16.08      9.02 o
 -10   3   4       31.81       52.98      9.76 o
  -9   3   4      139.87      170.76     15.77 o
  -8   3   4      125.26      147.52     10.85 o
  -7   3   4      216.30      270.05     10.06 o
  -6   3   4      803.67      794.01     12.84 o
  -5   3   4      699.54      745.73     12.45 o
  -4   3   4      489.42      474.51     10.30 o
  -3   3   4     2950.97     2973.82     32.64 o
  -2   3   4      396.46      495.42     10.23 o
  -1   3   4     3172.17     3049.48     29.74 o
   0   3   4      935.10      925.35     13.77 o
   1   3   4     7620.90     7487.32     67.61 o
   2   3   4        0.51       22.81      4.86 o
   3   3   4     4728.02     4612.61     45.69 o
   4   3   4      426.53      462.28     14.16 o
   5   3   4     3337.20     3309.05     43.20 o
   6   3   4     1498.41     1511.30     27.05 o
   7   3   4      553.86      557.33     16.93 o
   8   3   4       13.52        0.25      8.00 o
   9   3   4      269.92      296.01     15.31 o
  10   3   4       91.16       97.11     12.37 o
  11   3   4      152.34      139.18     13.58 o
  12   3   4        1.12       13.85     10.78 o
  13   3   4       87.09      109.76     15.92 o
  14   3   4      181.53      176.03     16.67 o
 -14   4   4      117.34      140.72     22.62 o
 -13   4   4      492.57      473.97     28.61 o
 -12   4   4      673.19      636.56     25.64 o
 -11   4   4      352.91      322.20     37.55 o
 -10   4   4      273.00      300.76     16.83 o
  -9   4   4      674.16      666.86     20.16 o
  -8   4   4     2439.56     2413.62     38.63 o
  -7   4   4      103.48      128.05     11.52 o
  -6   4   4     1002.32     1008.98     22.46 o
  -5   4   4      955.12      930.89     21.01 o
  -4   4   4     2267.84     2310.87     27.01 o
  -3   4   4      804.93      812.16     16.89 o
  -2   4   4     1015.25     1058.32     16.98 o
  -1   4   4      146.76      192.19     10.10 o
   0   4   4     1837.23     1857.70     23.23 o
   1   4   4       95.72      119.73     10.33 o
   2   4   4      519.43      493.00     16.35 o
   3   4   4      293.32      330.01     15.55 o
   4   4   4      175.96      193.15     12.30 o
   5   4   4     1245.60     1288.25     26.76 o
   6   4   4     2143.98     2054.77     35.10 o
   7   4   4      537.62      492.49     18.17 o
   8   4   4      120.40      118.46     13.38 o
   9   4   4      132.28      153.62     15.18 o
  10   4   4      351.72      308.82     22.78 o
  11   4   4      238.64      229.93     18.69 o
  12   4   4      122.76      111.61     15.65 o
  13   4   4      198.16      181.65     17.59 o
 -12   5   4      385.70      268.64     39.00 o
 -11   5   4      564.81      588.37     26.46 o
 -10   5   4      308.30      273.72     20.61 o
  -9   5   4       59.38       65.95     15.09 o
  -8   5   4       20.97       23.32     13.01 o
  -7   5   4     3026.84     2817.75     67.61 o
  -6   5   4      371.44      335.31     21.75 o
  -5   5   4     2412.48     2297.35     38.82 o
  -4   5   4      799.04      754.88     20.64 o
  -3   5   4       64.96       70.19      9.70 o
  -2   5   4      103.04      110.00     10.25 o
  -1   5   4     2733.50     2752.10     44.23 o
   0   5   4       25.12       38.45      8.13 o
   1   5   4      562.52      612.17     21.65 o
   2   5   4        7.19      -12.56      8.37 o
   3   5   4      554.08      507.76     22.88 o
   4   5   4       65.74       86.25     18.42 o
   5   5   4      750.26      705.62     25.24 o
   6   5   4      601.98      610.65     20.90 o
   7   5   4       82.93       77.94     12.19 o
   8   5   4      108.37      149.50     15.56 o
   9   5   4      741.51      679.50     23.61 o
  10   5   4      122.49      124.45     20.72 o
  -9   6   4       48.73       45.20     15.75 o
  -8   6   4        5.87       37.01     14.20 o
  -7   6   4       80.45       33.48     14.68 o
  -6   6   4       53.17       54.16     22.78 o
  -5   6   4       21.06       34.72     14.76 o
  -4   6   4        4.00       14.53     15.54 o
  -3   6   4      109.01      138.86     23.67 o
  -2   6   4      583.17      548.44     17.80 o
  -1   6   4      324.42      342.77     17.90 o
   0   6   4      138.13      225.57     35.05 o
   1   6   4       63.40       96.47     13.84 o
   2   6   4       33.75       89.00     13.43 o
   3   6   4       16.86       45.65     12.25 o
   4   6   4      403.89      360.25     18.83 o
   5   6   4       44.86       60.03     14.57 o
   6   6   4       21.63       40.13     14.76 o
   7   6   4        9.66       16.67     13.92 o
 -17   1   5        3.94      -25.81     17.84 o
 -16   1   5      671.34      623.31     33.59 o
 -15   1   5       78.45       94.96     15.75 o
 -14   1   5     1131.31     1118.73     25.27 o
 -13   1   5      320.55      317.64     15.07 o
 -12   1   5       34.78       22.32      8.55 o
 -11   1   5       19.35       28.04      6.68 o
 -10   1   5       31.26       56.40     10.78 o
  -9   1   5      949.70      887.49     13.71 o
  -8   1   5     5429.49     5368.00     45.68 o
  -7   1   5     1697.65     1836.74     19.81 o
  -6   1   5     3958.78     4242.94     36.07 o
  -5   1   5     8473.86     8974.04     68.59 o
  -4   1   5      520.81      509.76      9.94 o
  -3   1   5     1070.45     1041.33     12.63 o
  -2   1   5        2.31        6.62      2.43 o
  -1   1   5      126.65      117.52      6.12 o
   0   1   5     6833.80     7217.60     60.17 o
   1   1   5     2912.77     2989.83     27.58 o
   2   1   5     3863.85     3679.41     63.95 o
   3   1   5      856.32      873.07     11.57 o
   4   1   5      466.22      445.48      8.06 o
   5   1   5     4511.83     4547.49     41.90 o
   6   1   5     2292.63     2332.21     27.27 o
   7   1   5     3134.25     3155.55     38.83 o
   8   1   5     1144.16     1180.10     21.33 o
   9   1   5     6308.04     6394.94     70.30 o
  10   1   5      199.26      232.93     13.22 o
  11   1   5      944.25      962.48     22.11 o
  12   1   5      374.30      405.34     39.45 o
  13   1   5        2.28        2.90     16.40 o
  14   1   5      246.12      277.16     27.87 o
  15   1   5      188.42      172.42     50.58 o
 -16   2   5       15.21        5.56     16.46 o
 -15   2   5      370.74      356.35     17.57 o
 -14   2   5        2.28       -7.80      9.09 o
 -13   2   5       61.99       47.55     10.78 o
 -12   2   5      150.82      141.26     13.04 o
 -11   2   5        7.24       -0.74      7.54 o
 -10   2   5       67.08       70.26      8.74 o
  -9   2   5     2088.53     2133.64     27.40 o
  -8   2   5       29.45       41.16      5.19 o
  -7   2   5    10225.22    10425.79    101.48 o
  -6   2   5     3256.71     3299.74     30.74 o
  -5   2   5     1920.58     1785.18     18.91 o
  -4   2   5      866.79      945.37     12.93 o
  -3   2   5     4585.81     4482.81     37.45 o
  -2   2   5      400.66      445.27      7.92 o
  -1   2   5    12554.47    12739.30     95.39 o
   0   2   5      415.15      373.12      7.34 o
   1   2   5     7785.88     7777.69     60.41 o
   2   2   5      127.75      136.68      5.35 o
   3   2   5      826.79      775.83     11.41 o
   4   2   5       22.49       43.61      8.76 o
   5   2   5     1161.62     1182.07     20.98 o
   6   2   5      953.72      878.13     18.65 o
   7   2   5     2919.54     2897.06     39.15 o
   8   2   5     2974.21     3062.13     41.64 o
   9   2   5        0.74       14.45      8.31 o
  10   2   5     2886.47     2824.34     41.56 o
  11   2   5      115.96      131.70     12.74 o
  12   2   5      904.04      882.15     23.10 o
  13   2   5      169.32      203.00     33.38 o
  14   2   5      285.12      316.57     54.62 o
  15   2   5        1.17       -6.07     26.30 o
 -15   3   5        1.76       40.77     13.69 o
 -14   3   5      628.07      571.17     24.47 o
 -13   3   5        1.45      -10.90     10.99 o
 -12   3   5      196.51      202.96     14.24 o
 -11   3   5      154.01      161.23     13.32 o
 -10   3   5      315.88      336.49     14.64 o
  -9   3   5      308.12      310.55     13.51 o
  -8   3   5      734.23      761.57     15.73 o
  -7   3   5      454.14      491.67     12.63 o
  -6   3   5     2363.17     2405.15     25.69 o
  -5   3   5      142.25      152.84      7.80 o
  -4   3   5     1608.36     1628.89     19.28 o
  -3   3   5      308.25      288.41      8.88 o
  -2   3   5     2080.56     2160.04     23.41 o
  -1   3   5     3129.84     3317.71     31.85 o
   0   3   5     1136.95     1010.66     15.79 o
   1   3   5      175.33      169.16      7.02 o
   2   3   5     1809.26     1715.44     21.07 o
   3   3   5     1944.16     1803.73     22.92 o
   4   3   5     3014.01     2908.09     38.91 o
   5   3   5      326.95      287.06     12.30 o
   6   3   5      318.21      386.35     14.40 o
   7   3   5     2611.37     2559.23     38.38 o
   8   3   5       54.38       81.86     10.78 o
   9   3   5     2577.60     2491.93     39.63 o
  10   3   5      114.98      135.40     16.35 o
  11   3   5      723.84      647.48     22.78 o
  12   3   5       87.08      107.93     14.30 o
  13   3   5      417.49      458.61     19.47 o
  14   3   5      142.96      153.38     15.43 o
 -14   4   5        0.00       13.90     13.89 o
 -13   4   5       14.79       22.87     13.69 o
 -12   4   5      164.32      194.89     18.62 o
 -11   4   5       11.24       29.01     12.74 o
 -10   4   5      284.76      231.24     19.88 o
  -9   4   5      488.57      435.01     19.79 o
  -8   4   5       21.74       51.53     10.22 o
  -7   4   5     1141.40     1156.10     25.14 o
  -6   4   5     1919.56     1878.57     27.17 o
  -5   4   5      176.52      198.02      9.68 o
  -4   4   5     1285.14     1285.77     18.81 o
  -3   4   5       52.78       59.75      7.32 o
  -2   4   5      588.09      612.17     12.82 o
  -1   4   5      103.19      114.97      8.44 o
   0   4   5        1.30        0.35      5.48 o
   1   4   5       55.38      116.51      7.63 o
   2   4   5      322.80      292.82     23.24 o
   3   4   5      265.86      225.90     30.36 o
   4   4   5        6.08       -1.66      8.90 o
   5   4   5       87.40      101.45     11.13 o
   6   4   5      232.27      253.53     15.95 o
   7   4   5        1.50       29.62     10.59 o
   8   4   5      109.10      101.24     14.02 o
   9   4   5       28.27       58.64     11.80 o
  10   4   5        1.80       14.32     10.44 o
  11   4   5      160.44      168.85     16.42 o
  12   4   5       18.36       31.22     13.10 o
 -12   5   5        3.49       10.40     13.92 o
 -11   5   5      143.18      156.69     18.98 o
 -10   5   5       20.64       23.20     12.62 o
  -9   5   5       51.09       42.75     14.38 o
  -8   5   5      203.80      224.61     19.05 o
  -7   5   5      103.85      167.38     17.10 o
  -6   5   5      843.73      732.28     25.64 o
  -5   5   5      684.33      705.06     24.07 o
  -4   5   5      165.02      252.16     18.13 o
  -3   5   5      505.25      499.71     15.79 o
  -2   5   5      611.01      601.47     15.06 o
  -1   5   5       57.66       79.75      8.64 o
   0   5   5      101.08      152.62     11.42 o
   1   5   5      652.67      655.11     19.38 o
   2   5   5       78.77       46.88     10.85 o
   3   5   5      275.52      315.33     17.39 o
   4   5   5      239.95      209.78     17.52 o
   5   5   5      382.98      429.65     20.55 o
   6   5   5      147.60      228.94     20.43 o
   7   5   5        2.14       29.93     13.59 o
   8   5   5      106.38      123.68     19.62 o
   9   5   5      839.57      879.57     26.27 o
  10   5   5       41.40       38.13     13.89 o
  -9   6   5      462.89      438.95     24.12 o
  -8   6   5       10.57       24.99     13.92 o
  -7   6   5      558.79      543.86     29.94 o
  -6   6   5      156.03      163.64     18.62 o
  -5   6   5       79.33      105.56     16.63 o
  -4   6   5      487.89      473.01     27.87 o
  -3   6   5     1689.86     1609.38     38.72 o
  -2   6   5       27.81       41.81     12.30 o
  -1   6   5     1434.96     1360.54     34.69 o
   0   6   5      607.51      515.63     23.17 o
   1   6   5      346.85      392.08     18.41 o
   2   6   5     1514.89     1384.04     31.26 o
   3   6   5        1.62        9.66     11.47 o
   4   6   5     1132.82     1024.74     32.54 o
   5   6   5      100.08      156.56     16.33 o
   6   6   5      225.72      255.89     22.13 o
   7   6   5      225.50      210.21     36.19 o
 -17   0   6      139.83      190.17     36.42 o
 -16   0   6      581.39      562.42     46.53 o
 -15   0   6       27.58      -10.12     24.28 o
 -14   0   6     1371.23     1439.35     40.60 o
 -13   0   6       18.43       28.43     13.09 o
 -12   0   6        6.43       43.38     12.19 o
 -11   0   6        2.47       20.98      7.33 o
 -10   0   6      779.00      756.14     21.82 o
  -9   0   6     2160.07     2050.63     36.53 o
  -8   0   6      742.59      698.55     16.27 o
  -7   0   6    33996.23    33206.37    382.75 o
  -6   0   6     3387.13     3400.83     42.75 o
  -5   0   6    40479.41    37357.32    660.18 o
  -4   0   6     3778.52     3867.30     45.12 o
  -3   0   6      105.20      194.83      9.20 o
  -2   0   6       19.02       28.90      5.72 o
  -1   0   6     2933.69     2918.76     33.43 o
   0   0   6     1611.86     1542.95     19.86 o
   2   0   6      537.87      565.59     11.14 o
   3   0   6     3398.73     2923.69     35.66 o
   4   0   6     2672.26     2665.63     51.59 o
   5   0   6     9332.07     9016.02    119.53 o
   6   0   6     2407.70     2365.04     32.70 o
   7   0   6     6575.50     6400.54     74.38 o
   8   0   6     2784.65     2770.79     39.29 o
   9   0   6     1532.48     1495.06     54.62 o
  10   0   6     1230.73     1272.52     54.62 o
  11   0   6      628.46      693.92     42.48 o
  12   0   6      489.19      511.84     42.48 o
  13   0   6      318.35      335.83     40.46 o
  14   0   6       68.97       82.95     30.35 o
  15   0   6       59.57       24.28     30.35 o
 -17   1   6      215.61      200.33     28.32 o
 -16   1   6        0.27      -24.61     20.23 o
 -15   1   6      826.32      864.84     27.98 o
 -14   1   6      408.98      411.25     16.42 o
 -13   1   6      184.00      229.42     14.05 o
 -12   1   6      540.68      536.96     14.57 o
 -11   1   6     1685.87     1708.81     24.86 o
 -10   1   6      175.83      196.71      8.09 o
  -9   1   6     4920.89     4975.69     43.98 o
  -8   1   6      265.49      323.57      8.34 o
  -7   1   6     9765.08     9779.79     76.10 o
  -6   1   6     4281.83     3921.74     34.20 o
  -5   1   6      247.43      270.49      9.20 o
  -4   1   6     5215.55     5176.40     44.80 o
  -3   1   6     4366.67     4469.85     44.13 o
  -2   1   6      467.75      452.02     14.45 o
  -1   1   6    10121.84    10546.04     94.93 o
   0   1   6    12266.98    12157.76     89.51 o
   1   1   6     3550.77     3558.32     33.55 o
   2   1   6      509.69      492.69     11.84 o
   3   1   6      248.06      268.09      7.00 o
   4   1   6     3406.58     3358.93     35.98 o
   5   1   6     1116.77     1154.73     15.83 o
   6   1   6     3464.90     3482.10     42.57 o
   7   1   6      865.85      771.65     16.79 o
   8   1   6       64.87       81.29      8.82 o
   9   1   6     2912.57     2925.95     39.48 o
  10   1   6     1028.75     1065.60     23.94 o
  11   1   6      831.65      885.29     24.98 o
  12   1   6       12.43       40.46     17.17 o
  13   1   6        7.30       -9.10     15.74 o
  14   1   6      141.63      155.65     25.00 o
  15   1   6        9.06       18.35     25.29 o
 -17   2   6      221.19      225.49     27.31 o
 -16   2   6        3.25       26.87     24.66 o
 -15   2   6       36.72       57.59     13.83 o
 -14   2   6        0.82        7.17      9.55 o
 -13   2   6       29.77       66.76     10.89 o
 -12   2   6       56.56       52.46     10.34 o
 -11   2   6        0.99       -6.47      6.68 o
 -10   2   6      285.00      305.53     14.36 o
  -9   2   6       27.54       39.60      5.86 o
  -8   2   6     1615.45     1462.64     21.86 o
  -7   2   6       17.02       56.56      4.92 o
  -6   2   6     4278.80     4473.89     39.05 o
  -5   2   6     1028.22     1075.03     13.66 o
  -4   2   6       59.56       72.01      4.37 o
  -3   2   6     1966.25     2191.18     21.50 o
  -2   2   6      416.20      400.03      7.60 o
  -1   2   6      125.62      152.42      6.52 o
   0   2   6     2246.08     2438.94     36.79 o
   1   2   6      367.50      394.92      9.11 o
   2   2   6       89.09       89.62      4.43 o
   3   2   6      497.62      476.99      9.81 o
   4   2   6      295.55      372.67     11.86 o
   5   2   6      206.50      221.33     10.04 o
   6   2   6      291.42      285.93     16.06 o
   7   2   6       18.40       26.10      7.54 o
   8   2   6     1561.74     1551.05     27.75 o
   9   2   6      397.56      421.76     15.73 o
  10   2   6      268.48      323.50     15.56 o
  11   2   6      161.69      201.21     20.44 o
  12   2   6       48.49       44.28     11.28 o
  13   2   6        2.26       11.49     17.84 o
  14   2   6        2.75        5.32     19.27 o
 -16   3   6       35.22       14.63     13.76 o
 -15   3   6     1284.40     1190.46     34.56 o
 -14   3   6      137.98      132.96     16.56 o
 -13   3   6      423.09      408.62     20.96 o
 -12   3   6      831.79      741.46     25.29 o
 -11   3   6     1457.30     1504.93     35.00 o
 -10   3   6     1482.34     1408.11     27.22 o
  -9   3   6     1436.27     1464.67     26.96 o
  -8   3   6     1313.86     1209.62     20.44 o
  -7   3   6        5.09       17.05      5.58 o
  -6   3   6      467.48      481.62     10.45 o
  -5   3   6      213.71      253.00      8.77 o
  -4   3   6      393.09      441.34      9.89 o
  -3   3   6        8.69       19.13      4.39 o
  -2   3   6      963.69     1088.85     17.11 o
  -1   3   6     7435.12     8280.88     66.90 o
   0   3   6      461.84      436.95      9.74 o
   1   3   6        0.09       -2.53      3.87 o
   2   3   6     1850.14     1817.75     24.58 o
   3   3   6     7781.32     8164.36     80.85 o
   4   3   6      949.44      999.67     26.29 o
   5   3   6     1033.16     1069.08     21.95 o
   6   3   6     1544.36     1520.90     27.77 o
   7   3   6      630.15      684.05     23.94 o
   8   3   6      972.87      922.78     22.71 o
   9   3   6      470.00      511.85     18.17 o
  10   3   6      346.31      327.09     15.99 o
  11   3   6      107.30      149.09     14.19 o
  12   3   6      141.39      141.73     14.40 o
  13   3   6      296.89      389.20     20.04 o
 -14   4   6      621.40      564.73     25.64 o
 -13   4   6      135.92      129.70     17.52 o
 -12   4   6      623.49      600.39     25.29 o
 -11   4   6      176.08      209.41     17.89 o
 -10   4   6      222.82      296.08     19.79 o
  -9   4   6      264.01      289.77     19.44 o
  -8   4   6      185.25      193.02     17.84 o
  -7   4   6     4386.26     4274.32     55.23 o
  -6   4   6     1410.31     1426.36     23.46 o
  -5   4   6     1716.04     1691.83     23.64 o
  -4   4   6     1149.38     1173.88     17.98 o
  -3   4   6     2065.45     2040.94     27.75 o
  -2   4   6       17.65       31.64      6.51 o
  -1   4   6     1593.39     1599.47     24.13 o
   0   4   6      421.30      408.06     11.99 o
   1   4   6     4730.97     4887.95     45.77 o
   2   4   6       92.82      107.80     11.39 o
   3   4   6     1873.32     1932.16     36.83 o
   4   4   6      103.42      133.19     15.81 o
   5   4   6      489.49      502.13     19.79 o
   6   4   6      747.00      825.10     25.64 o
   7   4   6     1663.12     1639.59     32.06 o
   8   4   6       41.19       82.01     12.08 o
   9   4   6      921.30      928.67     24.96 o
  10   4   6       39.15       70.77     13.38 o
  11   4   6       86.57      105.97     13.84 o
  12   4   6      482.87      475.07     20.94 o
 -12   5   6       69.43       89.21     16.27 o
 -11   5   6      367.64      328.85     23.67 o
 -10   5   6      225.82      264.90     26.26 o
  -9   5   6      218.29      204.72     18.98 o
  -8   5   6      348.16      382.58     24.27 o
  -7   5   6      313.62      350.88     19.44 o
  -6   5   6      428.58      484.20     22.13 o
  -5   5   6      610.22      607.94     33.14 o
  -4   5   6     3901.72     3926.24     46.99 o
  -3   5   6       14.95       45.59      9.06 o
  -2   5   6     2935.88     2758.53     36.55 o
  -1   5   6      272.18      256.18     13.15 o
   0   5   6     1330.61     1367.35     23.88 o
   1   5   6        4.48        5.63      9.24 o
   2   5   6      935.96      981.76     24.25 o
   3   5   6        0.21      -13.11      8.74 o
   4   5   6      921.09      868.38     23.73 o
   5   5   6      223.45      233.41     18.69 o
   6   5   6     1370.12     1433.06     36.10 o
   7   5   6       75.81       92.27     15.45 o
   8   5   6      680.85      717.23     57.45 o
   9   5   6        4.76       52.19     15.09 o
  10   5   6       21.45       38.17     14.38 o
  -9   6   6       26.79       53.69     16.08 o
  -8   6   6      252.80      364.68     31.60 o
  -7   6   6       12.08       19.56     14.02 o
  -6   6   6      223.18      243.87     30.78 o
  -5   6   6       79.47       75.06     18.60 o
  -4   6   6        0.17       13.97     14.97 o
  -3   6   6      124.65      123.08     14.90 o
  -2   6   6       96.89      149.81     14.85 o
  -1   6   6      366.64      357.86     23.89 o
   0   6   6       37.93       42.01     16.35 o
   1   6   6       65.67       86.40     13.40 o
   2   6   6       95.43      127.16     14.85 o
   3   6   6      165.57      158.95     15.81 o
   4   6   6        1.53       37.26     12.82 o
   5   6   6       45.42       82.96     14.24 o
   6   6   6       41.24       62.44     13.77 o
   7   6   6        5.99       21.55     12.14 o
 -17   1   7      158.57      178.03     38.44 o
 -16   1   7        0.26      -10.12     12.49 o
 -15   1   7      713.97      780.15     29.75 o
 -14   1   7      103.92      102.98     13.08 o
 -13   1   7       99.43      121.94     11.97 o
 -12   1   7      159.10      188.26     10.97 o
 -11   1   7     3222.58     3296.06     38.10 o
 -10   1   7      315.12      337.76      9.50 o
  -9   1   7     9245.02     9398.38     83.82 o
  -8   1   7     3012.41     3163.03     30.46 o
  -7   1   7    14672.40    14744.55    110.95 o
  -6   1   7      119.29      132.50      5.66 o
  -5   1   7      758.80      810.03     10.88 o
  -4   1   7      274.76      285.99      7.54 o
  -3   1   7     1573.94     1679.57     18.24 o
  -2   1   7      976.74      967.57     12.47 o
  -1   1   7    13298.51    14070.08    102.98 o
   0   1   7       16.84       25.48      2.80 o
   1   1   7    18073.80    17851.87    154.55 o
   2   1   7     2634.86     2590.93     25.50 o
   3   1   7        2.90        3.09      4.34 o
   4   1   7      667.15      628.47     11.78 o
   5   1   7      763.99      775.79     16.06 o
   6   1   7      189.22      152.22      9.15 o
   7   1   7      283.47      292.20     11.47 o
   8   1   7     4324.37     4299.93     51.14 o
   9   1   7      198.78      232.19     12.37 o
  10   1   7      603.57      551.48     16.97 o
  11   1   7       66.05       95.26     18.60 o
  12   1   7        3.21       10.12     15.74 o
  13   1   7       10.01      -14.16     16.40 o
  14   1   7      496.30      496.48     52.60 o
  15   1   7       56.38       38.44     21.46 o
 -17   2   7      524.02      526.89     55.64 o
 -16   2   7      945.24      982.02     31.04 o
 -15   2   7      349.25      366.97     20.76 o
 -14   2   7      990.91      978.25     28.31 o
 -13   2   7      511.77      486.43     25.08 o
 -12   2   7      299.36      319.02     14.54 o
 -11   2   7      193.57      188.48     12.65 o
 -10   2   7     1340.91     1338.94     25.46 o
  -9   2   7       41.64       69.90      6.17 o
  -8   2   7     2953.88     2852.82     33.51 o
  -7   2   7     5258.93     5295.97     45.91 o
  -6   2   7     5202.79     5435.33     45.91 o
  -5   2   7     2201.38     2074.75     22.98 o
  -4   2   7      621.48      638.82      9.98 o
  -3   2   7     3855.54     3452.75     30.57 o
  -2   2   7     2039.72     2166.93     21.35 o
  -1   2   7    13438.48    13439.60    100.62 o
   0   2   7       35.10       33.40      3.91 o
   1   2   7     2523.98     2484.99     23.49 o
   2   2   7      976.30      956.66     11.96 o
   3   2   7     1689.49     1707.77     22.57 o
   4   2   7      643.13      611.76     11.63 o
   5   2   7     1130.63     1143.07     24.12 o
   6   2   7     1533.62     1476.90     25.26 o
   7   2   7     2650.31     2521.94     36.09 o
   8   2   7       46.35       62.73     10.22 o
   9   2   7     1829.18     1818.31     32.70 o
  10   2   7        6.06        0.00      8.94 o
  11   2   7       34.23       44.05     10.89 o
  12   2   7      294.87      316.79     16.45 o
  13   2   7      133.19      152.36     25.29 o
  14   2   7      175.62      128.59     46.53 o
 -16   3   7       61.99       50.10     16.58 o
 -15   3   7      854.76      898.00     29.87 o
 -14   3   7        3.37      -16.87     11.25 o
 -13   3   7      504.94      551.80     38.51 o
 -12   3   7      302.50      295.91     19.38 o
 -11   3   7     1250.91     1206.90     30.70 o
 -10   3   7      580.73      650.00     22.13 o
  -9   3   7     5076.70     4890.69     59.29 o
  -8   3   7      269.18      328.39     11.43 o
  -7   3   7     2895.53     2758.31     29.04 o
  -6   3   7     1290.61     1381.58     18.16 o
  -5   3   7     1161.93     1109.04     15.64 o
  -4   3   7     2081.05     2004.96     22.37 o
  -3   3   7      390.27      367.00      9.10 o
  -2   3   7     2484.64     2404.38     34.50 o
  -1   3   7     1416.05     1497.34     20.47 o
   0   3   7     5041.79     5152.91     45.01 o
   1   3   7       39.28       23.43      4.54 o
   2   3   7      466.84      443.75      9.60 o
   3   3   7      451.32      463.19     16.35 o
   4   3   7     1790.72     1821.57     33.83 o
   5   3   7      192.18      198.94     14.02 o
   6   3   7     1798.88     1843.29     33.00 o
   7   3   7      183.62      198.41     13.32 o
   8   3   7      789.66      723.55     25.99 o
   9   3   7       38.59       46.13     11.28 o
  10   3   7      637.81      578.26     20.11 o
  11   3   7       14.00        5.37      9.81 o
  12   3   7      288.13      280.32     18.07 o
  13   3   7        9.26       -4.81     11.62 o
 -14   4   7       60.04       92.70     17.52 o
 -13   4   7       49.63       44.45     14.76 o
 -12   4   7      259.14      305.62     21.78 o
 -11   4   7        6.43       10.12     11.68 o
 -10   4   7      354.76      335.76     18.62 o
  -9   4   7      179.72      229.18     17.44 o
  -8   4   7     1237.93     1157.96     30.32 o
  -7   4   7      392.86      430.35     15.95 o
  -6   4   7      385.88      399.29     15.12 o
  -5   4   7        0.58       -2.53      5.77 o
  -4   4   7       79.74      126.32      8.18 o
  -3   4   7       20.54       38.83      6.35 o
  -2   4   7       82.18       94.12      8.36 o
  -1   4   7       32.66       17.83      6.18 o
   0   4   7       92.79      124.65      8.75 o
   1   4   7      565.64      582.02     15.83 o
   2   4   7       67.52       50.44      9.24 o
   3   4   7       36.63       47.17      9.57 o
   4   4   7      888.67      806.79     23.94 o
   5   4   7       53.37       45.09     11.25 o
   6   4   7     1222.08     1254.20     31.49 o
   7   4   7       14.78       33.72     12.85 o
   8   4   7       81.80      104.94     15.55 o
   9   4   7       98.32      122.03     22.56 o
  10   4   7        7.97       -6.42     20.59 o
  11   4   7       71.02       85.67     16.35 o
  12   4   7       26.16       21.48     13.63 o
 -12   5   7       95.13       66.06     15.86 o
 -11   5   7       57.76       68.05     15.91 o
 -10   5   7       78.64       93.45     15.93 o
  -9   5   7      119.54      126.18     16.87 o
  -8   5   7        5.25       14.94     12.42 o
  -7   5   7      750.19      761.09     31.37 o
  -6   5   7      239.45      244.00     21.65 o
  -5   5   7      139.60      185.53     19.21 o
  -4   5   7       25.56       67.30     11.23 o
  -3   5   7      614.14      590.31     16.45 o
  -2   5   7      678.30      665.98     17.44 o
  -1   5   7      329.09      308.91     12.98 o
   0   5   7       63.62       61.46     11.06 o
   1   5   7       71.03       84.58     11.60 o
   2   5   7      261.57      260.13     20.15 o
   3   5   7       25.57       23.48     10.34 o
   4   5   7      116.59      117.09     13.84 o
   5   5   7        8.04       18.76     10.99 o
   6   5   7        2.63       35.65     11.82 o
   7   5   7      403.14      360.60     21.32 o
   8   5   7      185.57      201.67     32.75 o
   9   5   7       30.85       33.23     27.86 o
  10   5   7      172.83      179.25     19.38 o
  -9   6   7       36.52       32.37     14.76 o
  -8   6   7      556.48      558.13     26.01 o
  -7   6   7       77.71       82.12     16.27 o
  -6   6   7      699.51      675.51     27.18 o
  -5   6   7      175.80      247.78     25.00 o
  -4   6   7      361.90      379.24     22.21 o
  -3   6   7      433.82      446.90     19.42 o
  -2   6   7     1579.64     1421.62     45.51 o
  -1   6   7       55.18      128.53     22.14 o
   0   6   7      384.90      342.33     21.55 o
   1   6   7      958.02      874.82     25.03 o
   2   6   7       97.82      110.03     15.70 o
   3   6   7      989.09      926.26     26.46 o
   4   6   7       49.09       56.67     13.13 o
   5   6   7      404.15      388.15     19.40 o
   6   6   7      119.36      131.99     15.39 o
 -17   0   8      676.11      608.95     46.53 o
 -16   0   8        8.72       -4.05     26.30 o
 -15   0   8     1095.86     1104.61     54.62 o
 -14   0   8        4.64       -7.74     23.27 o
 -13   0   8     1986.48     1926.35     50.16 o
 -12   0   8    11012.87    11074.25    127.83 o
 -11   0   8      795.25      815.31     20.61 o
 -10   0   8      220.34      179.91     11.48 o
  -9   0   8      367.86      389.10     13.59 o
  -8   0   8      330.02      459.68     13.93 o
  -7   0   8      154.38      178.98      9.69 o
  -6   0   8     3061.30     3182.13     40.78 o
  -5   0   8      524.76      506.96     11.82 o
  -4   0   8     8725.00     9153.68     98.42 o
  -3   0   8     1174.28     1252.23     18.74 o
  -2   0   8     1118.59      923.91     17.97 o
  -1   0   8     1239.84     1243.85     17.80 o
   0   0   8       41.09       25.93      5.63 o
   1   0   8       72.92       92.90      5.84 o
   2   0   8    53940.18    50812.10    576.48 o
   3   0   8      190.36      194.70     12.04 o
   4   0   8    16571.78    16543.94    172.52 o
   5   0   8     1772.30     1826.74     26.53 o
   6   0   8     9366.95     9161.08    127.74 o
   7   0   8      748.56      715.52     21.32 o
   8   0   8     3380.32     3192.44     86.99 o
   9   0   8      676.54      661.55     38.44 o
  10   0   8     1457.52     1397.96     58.67 o
  11   0   8      318.46      335.83     36.42 o
  12   0   8       29.74       26.30     24.28 o
  13   0   8      183.23      178.03     34.39 o
  14   0   8     1256.38     1298.82     66.76 o
  15   0   8      184.49      208.38     40.46 o
 -17   1   8       20.69        2.02     28.32 o
 -16   1   8      211.82      189.26     23.31 o
 -15   1   8        7.96        7.84     12.42 o
 -14   1   8      983.23      948.45     23.37 o
 -13   1   8      234.06      262.87     12.32 o
 -12   1   8      345.83      318.22     12.43 o
 -11   1   8      251.98      316.51     11.78 o
 -10   1   8       13.57       18.04      4.82 o
  -9   1   8     1032.05     1007.03     21.63 o
  -8   1   8        8.11       13.62      4.15 o
  -7   1   8    11100.32    11448.67     89.42 o
  -6   1   8     3410.28     3462.68     31.26 o
  -5   1   8       36.02       85.31      5.73 o
  -4   1   8     2260.73     2190.44     23.46 o
  -3   1   8     2358.48     2483.49     28.24 o
  -2   1   8      280.99      234.67      6.12 o
  -1   1   8     4177.18     4379.20     35.58 o
   0   1   8    10140.90     9915.32     95.75 o
   1   1   8    15736.81    16128.16    129.52 o
   2   1   8     3804.49     3742.49     34.76 o
   3   1   8     2535.63     2601.55     26.29 o
   4   1   8      463.25      458.45      7.85 o
   5   1   8        6.93        2.84      5.58 o
   6   1   8       16.49       24.07      5.59 o
   7   1   8      647.94      676.00     18.45 o
   8   1   8      918.70      932.36     24.39 o
   9   1   8     1825.51     1827.12     35.09 o
  10   1   8      191.41      176.75     14.47 o
  11   1   8      189.82      200.14     65.75 o
  12   1   8       40.08       39.90     17.84 o
  13   1   8       17.23       12.90     16.99 o
  14   1   8       74.81       92.93     22.14 o
 -17   2   8       29.19       44.72     35.40 o
 -16   2   8      278.86      243.11     20.37 o
 -15   2   8        1.43        2.02     20.98 o
 -14   2   8        5.24        9.22     11.56 o
 -13   2   8      232.11      260.65     32.98 o
 -12   2   8       41.55       55.10     11.56 o
 -11   2   8      350.21      361.72     13.31 o
 -10   2   8       83.80      104.33      8.40 o
  -9   2   8       34.69       53.29      5.66 o
  -8   2   8     1305.73     1269.80     20.31 o
  -7   2   8      433.85      511.04     10.30 o
  -6   2   8     2656.05     2731.36     32.90 o
  -5   2   8       23.82       64.01      4.62 o
  -4   2   8     1205.88     1184.32     14.50 o
  -3   2   8      108.30      103.32      5.58 o
  -2   2   8       37.97       18.27      4.06 o
  -1   2   8     2172.01     2454.29     33.93 o
   0   2   8       83.60       87.22      5.12 o
   1   2   8     1390.89     1551.94     16.82 o
   2   2   8      228.34      230.66      6.15 o
   3   2   8      648.19      636.83     11.41 o
   4   2   8      154.97      142.85     11.05 o
   5   2   8      255.45      209.51     22.14 o
   6   2   8       77.92      101.27     10.86 o
   7   2   8        7.02       10.82      8.52 o
   8   2   8      280.60      296.42     15.75 o
   9   2   8     1554.29     1535.35     28.68 o
  10   2   8      551.67      529.69     17.81 o
  11   2   8       29.92       13.76     10.26 o
  12   2   8       19.72       46.85     13.09 o
  13   2   8        0.36      -16.18     22.25 o
  14   2   8       11.52        1.01     29.33 o
 -16   3   8        6.94      -12.76     12.62 o
 -15   3   8        0.87       24.23     14.57 o
 -14   3   8      342.92      301.49     21.65 o
 -13   3   8      144.67      189.62     20.16 o
 -12   3   8        3.94       13.56     11.56 o
 -11   3   8     1351.60     1295.62     31.91 o
 -10   3   8      324.60      326.40     24.00 o
  -9   3   8     1249.42     1168.02     26.28 o
  -8   3   8      416.01      430.12     14.85 o
  -7   3   8     1672.94     1644.77     20.72 o
  -6   3   8      321.23      332.02      9.70 o
  -5   3   8     4179.23     4238.06     40.06 o
  -4   3   8      328.73      383.26      9.20 o
  -3   3   8     1923.57     1872.53     21.73 o
  -2   3   8     7035.40     7074.05     64.77 o
  -1   3   8     1499.64     1472.41     20.34 o
   0   3   8      605.47      618.57     11.41 o
   1   3   8     1756.83     1716.76     20.14 o
   2   3   8      804.55      851.66     13.57 o
   3   3   8     1247.49     1241.22     22.97 o
   4   3   8       35.18       60.80      8.82 o
   5   3   8      605.77      632.72     20.22 o
   6   3   8     1340.29     1255.61     29.15 o
   7   3   8      208.63      291.94     17.55 o
   8   3   8       26.15       26.97     11.76 o
   9   3   8      109.45      114.09     14.76 o
  10   3   8      151.31      171.02     17.44 o
  11   3   8       84.27       94.45     16.27 o
  12   3   8       77.51      136.11     16.94 o
  13   3   8       28.70       40.75     16.28 o
 -14   4   8        0.63       15.19     15.50 o
 -13   4   8      261.93      277.70     21.39 o
 -12   4   8      556.62      525.26     23.67 o
 -11   4   8      224.19      243.12     19.38 o
 -10   4   8      221.50      230.50     18.98 o
  -9   4   8     1702.64     1659.40     37.34 o
  -8   4   8       41.25       78.17     12.74 o
  -7   4   8      362.45      410.65     15.77 o
  -6   4   8      527.73      480.34     14.32 o
  -5   4   8      243.69      226.07     10.78 o
  -4   4   8     1449.15     1446.64     20.57 o
  -3   4   8      204.68      198.56     11.35 o
  -2   4   8      875.74      827.62     19.11 o
  -1   4   8      264.23      295.58     11.11 o
   0   4   8     1310.84     1292.59     19.02 o
   1   4   8        0.01        4.85      5.85 o
   2   4   8     2226.32     2262.60     35.34 o
   3   4   8      701.78      698.82     19.18 o
   4   4   8      776.82      764.33     20.72 o
   5   4   8        5.49       13.49     10.51 o
   6   4   8     3137.30     3101.62     53.23 o
   7   4   8       14.44       25.60     12.03 o
   8   4   8      624.53      630.66     24.12 o
   9   4   8        2.32        8.09     12.85 o
  10   4   8       65.48       60.74     15.86 o
  11   4   8      443.13      437.74     23.17 o
 -12   5   8      203.20      231.33     21.39 o
 -11   5   8       11.41       16.72     13.38 o
 -10   5   8      384.75      358.26     34.29 o
  -9   5   8       63.58       51.75     14.38 o
  -8   5   8      600.25      515.04     22.95 o
  -7   5   8      582.58      546.31     23.30 o
  -6   5   8      332.98      341.69     22.75 o
  -5   5   8      829.21      792.00     23.65 o
  -4   5   8       13.62       34.58      8.67 o
  -3   5   8      479.67      479.53     19.21 o
  -2   5   8       83.56       89.38     11.47 o
  -1   5   8     1021.28      903.41     19.56 o
   0   5   8       21.32       10.48     11.39 o
   1   5   8     1518.01     1498.21     44.09 o
   2   5   8        3.13      -10.19      9.18 o
   3   5   8      426.60      399.11     16.97 o
   4   5   8       70.78       73.35     12.26 o
   5   5   8      448.90      442.92     18.61 o
   6   5   8       53.58       65.63     12.82 o
   7   5   8     1232.07     1140.65     32.89 o
   8   5   8        1.99       12.50     21.07 o
   9   5   8      550.67      567.29     26.35 o
  -9   6   8        0.16       14.58     13.59 o
  -8   6   8       96.79      152.12     19.30 o
  -7   6   8       10.22       44.02     14.57 o
  -6   6   8        1.79       25.20     14.27 o
  -5   6   8        0.97       24.45     16.04 o
  -4   6   8     1341.68     1193.72     33.51 o
  -3   6   8       71.84      127.85     18.10 o
  -2   6   8       51.74       67.21     19.27 o
  -1   6   8       45.56       65.34     19.27 o
   0   6   8        5.06        5.54     13.01 o
   1   6   8       36.28       47.93     15.38 o
   2   6   8        2.82        2.09     13.92 o
   3   6   8       62.52       81.25     13.68 o
   4   6   8        0.40       26.95     12.40 o
   5   6   8        3.26       13.02     12.49 o
   6   6   8       29.91       41.96     12.96 o
 -17   1   9      245.70      325.72     44.51 o
 -16   1   9       42.87       40.82     37.43 o
 -15   1   9      130.82      175.15     16.56 o
 -14   1   9      597.98      586.96     21.65 o
 -13   1   9       87.92      148.97     10.67 o
 -12   1   9      668.41      641.78     16.03 o
 -11   1   9      249.26      238.78     11.94 o
 -10   1   9     1558.88     1555.69     20.27 o
  -9   1   9       85.80      106.60      7.39 o
  -8   1   9     2977.79     2656.99     27.17 o
  -7   1   9     1595.56     1702.41     19.28 o
  -6   1   9     5216.66     5200.37     49.31 o
  -5   1   9     4656.51     4835.38     49.99 o
  -4   1   9     4975.03     4759.53     43.74 o
  -3   1   9    10409.64    10663.20     88.21 o
  -2   1   9     5334.80     4888.54     49.02 o
  -1   1   9     1970.55     1911.80     22.92 o
   0   1   9    14379.35    14043.99    129.79 o
   1   1   9     6717.22     6641.00     52.39 o
   2   1   9      756.09      725.49     10.37 o
   3   1   9     3685.00     3655.57     35.06 o
   4   1   9     3000.17     2994.53     29.77 o
   5   1   9     1441.05     1458.24     18.93 o
   6   1   9      784.71      750.00     16.28 o
   7   1   9       31.61       27.90      7.18 o
   8   1   9        0.17       -6.27      8.33 o
   9   1   9      527.45      523.47     19.33 o
  10   1   9        3.39        1.68      9.78 o
  11   1   9      444.53      446.16     26.44 o
  12   1   9        1.32       10.12     15.74 o
  13   1   9      325.36      294.48     27.87 o
  14   1   9      373.88      378.01     46.53 o
 -17   2   9      202.38      161.04     24.76 o
 -16   2   9      255.46      290.18     22.62 o
 -15   2   9      555.04      521.27     22.83 o
 -14   2   9       25.58       28.19     12.74 o
 -13   2   9     1323.38     1278.92     31.87 o
 -12   2   9     1582.28     1574.88     34.21 o
 -11   2   9     2684.83     2609.29     37.82 o
 -10   2   9      441.64      462.74     12.84 o
  -9   2   9     4195.40     4260.86     40.31 o
  -8   2   9      634.01      613.06     11.77 o
  -7   2   9    10701.08    10573.80     83.38 o
  -6   2   9     1810.88     1708.60     19.41 o
  -5   2   9    10393.92    10396.83     82.48 o
  -4   2   9      623.74      669.52     10.56 o
  -3   2   9     2641.08     2517.06     30.49 o
  -2   2   9      157.14      123.00      6.70 o
  -1   2   9     2266.03     2222.51     22.16 o
   0   2   9     4312.68     4197.79     36.24 o
   1   2   9        5.36       27.83      5.41 o
   2   2   9     8583.15     8437.20     66.40 o
   3   2   9     1569.38     1635.76     28.62 o
   4   2   9     2627.80     2632.33     34.59 o
   5   2   9      298.78      310.05     12.85 o
   6   2   9     4042.58     4113.05     57.52 o
   7   2   9      272.42      243.40     14.89 o
   8   2   9     2901.11     2816.88     47.34 o
   9   2   9       19.61       34.60     11.56 o
  10   2   9      805.53      867.45     25.85 o
  11   2   9       14.79        5.19     11.82 o
  12   2   9      844.42      882.30     37.19 o
  13   2   9        2.12      -21.02     16.40 o
 -16   3   9       78.89       55.74     16.56 o
 -15   3   9      122.16      139.29     21.39 o
 -14   3   9      245.27      288.93     21.32 o
 -13   3   9       73.14       74.83     14.76 o
 -12   3   9      430.05      452.20     20.61 o
 -11   3   9      444.41      416.55     19.79 o
 -10   3   9     1751.26     1783.34     37.34 o
  -9   3   9      286.46      306.15     13.84 o
  -8   3   9     4068.08     4171.68     44.43 o
  -7   3   9        1.23        9.26      5.92 o
  -6   3   9     4969.28     4970.08     48.35 o
  -5   3   9       12.79       33.24      4.99 o
  -4   3   9     1400.02     1301.68     17.30 o
  -3   3   9     1314.33     1350.27     17.65 o
  -2   3   9     1567.38     1424.48     18.03 o
  -1   3   9     1702.59     1708.78     20.38 o
   0   3   9     3595.81     3705.88     38.47 o
   1   3   9     1624.35     1463.23     18.45 o
   2   3   9     1139.64     1192.53     18.17 o
   3   3   9     2442.59     2470.01     35.12 o
   4   3   9     2328.60     2368.15     35.12 o
   5   3   9     3537.04     3458.14     45.98 o
   6   3   9       38.08       52.71     10.86 o
   7   3   9     2876.16     2775.92     68.61 o
   8   3   9       10.75       -1.59     11.25 o
   9   3   9      350.79      392.11     20.15 o
  10   3   9       21.97       15.28     11.91 o
  11   3   9      539.55      553.21     24.35 o
  12   3   9        7.63       -8.37     11.91 o
  13   3   9      252.60      269.63     43.52 o
 -14   4   9      332.46      300.89     34.68 o
 -13   4   9      282.99      257.03     20.61 o
 -12   4   9      438.25      371.04     21.12 o
 -11   4   9        1.52       31.19     12.42 o
 -10   4   9        4.96       18.57     11.56 o
  -9   4   9      873.48      920.12     27.98 o
  -8   4   9       30.11       69.65     10.59 o
  -7   4   9      495.46      456.40     21.61 o
  -6   4   9      209.57      247.72     18.98 o
  -5   4   9        9.79       13.32      6.90 o
  -4   4   9        1.58       16.24      6.83 o
  -3   4   9      439.61      427.59     11.48 o
  -2   4   9       34.27       48.07      7.25 o
  -1   4   9     1416.41     1423.38     22.45 o
   0   4   9       42.97       43.38      6.58 o
   1   4   9      671.55      664.37     18.00 o
   2   4   9      324.15      384.39     14.74 o
   3   4   9      400.64      400.91     15.87 o
   4   4   9      380.85      374.54     15.65 o
   5   4   9     1280.22     1326.01     28.03 o
   6   4   9       13.34       68.39     11.54 o
   7   4   9      860.56      755.10     22.22 o
   8   4   9       25.10       27.86     15.37 o
   9   4   9      161.74      146.38     17.52 o
  10   4   9       23.31       62.77     14.89 o
  11   4   9        0.02       -1.23     13.38 o
 -12   5   9       26.03       59.43     16.27 o
 -11   5   9       63.68       73.49     15.38 o
 -10   5   9      205.73      229.26     24.47 o
  -9   5   9       32.40       39.20     13.92 o
  -8   5   9       22.91       32.08     14.24 o
  -7   5   9      248.03      252.90     19.44 o
  -6   5   9      973.99      959.62     27.14 o
  -5   5   9       47.92       61.26     11.47 o
  -4   5   9       24.47       70.41     10.06 o
  -3   5   9     1210.34     1198.13     23.02 o
  -2   5   9      908.07      952.03     20.03 o
  -1   5   9       44.52       34.43     11.93 o
   0   5   9      130.99      177.14     14.02 o
   1   5   9      187.42      191.79     14.24 o
   2   5   9        1.03       -7.57      9.34 o
   3   5   9       55.68       55.72     11.72 o
   4   5   9       75.74       67.34     12.49 o
   5   5   9       22.00       40.32     11.16 o
   6   5   9      441.88      378.96     17.78 o
   7   5   9       43.22       62.86     12.48 o
   8   5   9      205.97      206.15     17.59 o
   9   5   9       69.06       86.68     23.27 o
  -9   6   9      297.99      339.35     23.62 o
  -8   6   9       30.83       18.26     14.57 o
  -7   6   9      684.28      715.06     29.35 o
  -6   6   9      239.15      235.03     24.76 o
  -5   6   9      674.47      723.62     31.97 o
  -4   6   9      169.56      219.76     17.49 o
  -3   6   9      668.48      694.00     26.02 o
  -2   6   9      496.87      498.87     23.13 o
  -1   6   9      240.97      296.55     28.61 o
   0   6   9      556.93      560.49     34.39 o
   1   6   9      285.60      335.11     24.00 o
   2   6   9      418.82      432.48     23.30 o
   3   6   9      201.18      215.43     20.75 o
   4   6   9      928.54      924.45     29.78 o
   5   6   9      150.67      177.22     16.63 o
 -16   0  10      929.60     1009.52     54.62 o
 -15   0  10     1202.87     1257.19     39.32 o
 -14   0  10     2275.52     2262.10     52.20 o
 -13   0  10     1570.54     1636.05     32.57 o
 -12   0  10     1673.42     1653.77     31.87 o
 -11   0  10    10385.32    10221.85    118.19 o
 -10   0  10     2906.78     2907.29     42.75 o
  -9   0  10     8847.32     8906.32    101.88 o
  -8   0  10     4511.65     4537.16     57.16 o
  -7   0  10    27391.56    27972.36    288.20 o
  -6   0  10     1595.89     1732.73     26.66 o
  -5   0  10     3071.90     2979.13     38.72 o
  -4   0  10      222.53      229.48     12.10 o
  -3   0  10      213.41      223.88      7.58 o
  -2   0  10      300.52      270.71      8.22 o
  -1   0  10     2891.99     2738.74     34.25 o
   0   0  10       99.35       94.41     10.81 o
   1   0  10    41022.02    40276.65    506.19 o
   2   0  10      482.20      408.95     11.14 o
   3   0  10     6039.48     6171.77     69.91 o
   4   0  10     3702.58     3720.39     46.53 o
   5   0  10     2139.74     2296.02     32.70 o
   6   0  10     1580.54     1549.33     25.60 o
   7   0  10     4249.98     4216.09     67.04 o
   8   0  10      582.90      519.93     34.39 o
   9   0  10      158.25      159.82     26.30 o
  10   0  10      943.91     1029.75     50.58 o
  11   0  10       66.39       44.51     24.28 o
  12   0  10      525.42      487.57     40.46 o
  13   0  10      427.78      447.10     42.48 o
  14   0  10      182.44      161.85     36.42 o
 -17   1  10      427.79      416.59     60.69 o
 -16   1  10      101.43       59.19     19.27 o
 -15   1  10     1402.25     1413.11     33.75 o
 -14   1  10       43.69       39.28     11.91 o
 -13   1  10     2718.54     2639.84     39.58 o
 -12   1  10      682.74      679.03     16.26 o
 -11   1  10      365.68      364.49     10.73 o
 -10   1  10      796.11      754.05     13.82 o
  -9   1  10      199.71      221.18      8.18 o
  -8   1  10     3685.81     3601.88     42.07 o
  -7   1  10     2034.88     2182.28     24.28 o
  -6   1  10     7684.55     7919.15     63.21 o
  -5   1  10        6.42       15.44      5.84 o
  -4   1  10       14.97       19.67      4.10 o
  -3   1  10     1818.66     1933.08     26.80 o
  -2   1  10      114.78      109.30     11.32 o
  -1   1  10        4.61        0.71      3.81 o
   0   1  10      977.71      969.68     23.98 o
   1   1  10      770.61      738.31     10.67 o
   2   1  10    14037.71    14293.62    106.53 o
   3   1  10      215.45      233.47      7.84 o
   4   1  10      139.45      137.66     12.33 o
   5   1  10      248.61      250.75     11.39 o
   6   1  10       11.94       17.53      9.22 o
   7   1  10        7.83        6.86      8.52 o
   8   1  10      662.99      652.25     20.25 o
   9   1  10       93.61       99.30     17.17 o
  10   1  10       33.80       30.35     15.74 o
  11   1  10        2.87       16.09     14.97 o
  12   1  10        9.82       13.15     17.17 o
  13   1  10        3.16       23.27     19.22 o
  14   1  10      367.03      196.24     38.44 o
 -17   2  10        6.25      -17.10     13.57 o
 -16   2  10      319.17      301.36     22.30 o
 -15   2  10       12.07        7.68     11.39 o
 -14   2  10       87.75      126.94     15.45 o
 -13   2  10      431.11      407.57     19.79 o
 -12   2  10      145.59      159.43     15.77 o
 -11   2  10       16.27       52.82      9.24 o
 -10   2  10       49.15       79.84      8.08 o
  -9   2  10     1384.27     1419.74     21.69 o
  -8   2  10      341.70      356.85      9.40 o
  -7   2  10      943.93      952.20     14.16 o
  -6   2  10     1164.16     1321.92     17.69 o
  -5   2  10      399.85      374.53     11.76 o
  -4   2  10     6806.48     7344.02     65.58 o
  -3   2  10      923.80      849.65     11.75 o
  -2   2  10      744.67      734.92     10.69 o
  -1   2  10      130.99      124.86      5.66 o
   0   2  10      176.57      198.22      6.58 o
   1   2  10     2004.02     2091.74     21.39 o
   2   2  10      403.23      441.18     12.99 o
   3   2  10      178.59      188.48     10.22 o
   4   2  10        0.13       -3.54      6.07 o
   5   2  10       58.51       64.07      8.55 o
   6   2  10       60.81       92.94      9.83 o
   7   2  10       25.68       42.85      9.02 o
   8   2  10      102.48      145.71     12.01 o
   9   2  10      123.09      134.97     24.18 o
  10   2  10       69.15       78.51     18.50 o
  11   2  10       19.78       31.52     13.15 o
  12   2  10        1.58       21.24     17.17 o
  13   2  10        3.54       21.24     29.33 o
 -16   3  10       32.50       19.49     15.45 o
 -15   3  10      340.39      336.46     21.72 o
 -14   3  10      228.17      200.56     19.30 o
 -13   3  10       22.49       22.78     12.74 o
 -12   3  10      350.55      336.90     18.98 o
 -11   3  10      179.49      184.26     17.68 o
 -10   3  10      125.62      196.81     14.18 o
  -9   3  10      978.05      980.40     24.30 o
  -8   3  10      246.10      318.63     19.93 o
  -7   3  10      837.43      774.71     20.24 o
  -6   3  10      266.51      273.20      9.78 o
  -5   3  10      499.98      451.44     12.05 o
  -4   3  10     1658.58     1711.31     20.61 o
  -3   3  10       25.62       18.63      5.48 o
  -2   3  10     1536.23     1549.35     19.12 o
  -1   3  10       30.92       23.55      4.66 o
   0   3  10     1880.30     1753.48     24.83 o
   1   3  10      633.12      692.88     13.10 o
   2   3  10     3983.77     3948.56     41.26 o
   3   3  10     1220.52     1200.07     25.70 o
   4   3  10     2292.65     2122.10     33.10 o
   5   3  10        0.20       15.63      8.82 o
   6   3  10     1791.64     1719.94     30.79 o
   7   3  10       25.17       40.46     10.12 o
   8   3  10      235.95      234.95     16.64 o
   9   3  10        2.18       -3.84     10.99 o
  10   3  10       25.63       37.49     13.59 o
  11   3  10      269.89      228.63     39.58 o
  12   3  10        3.18       19.40     11.60 o
 -14   4  10      398.42      395.49     23.47 o
 -13   4  10      618.43      671.07     35.62 o
 -12   4  10      320.13      344.81     21.02 o
 -11   4  10      911.43      926.63     29.15 o
 -10   4  10      966.12      886.44     27.53 o
  -9   4  10      128.85      181.00     16.94 o
  -8   4  10     3066.20     2972.71     43.26 o
  -7   4  10     2117.31     2037.53     40.59 o
  -6   4  10      155.54      242.65     11.91 o
  -5   4  10      967.72      935.84     18.74 o
  -4   4  10      542.45      513.15     13.70 o
  -3   4  10      594.28      564.28     19.81 o
  -2   4  10      300.23      311.07     10.23 o
  -1   4  10     1100.22     1040.98     18.81 o
   0   4  10       30.14       43.38      8.03 o
   1   4  10     1509.73     1476.45     27.17 o
   2   4  10        0.69       -2.88      8.00 o
   3   4  10     1342.71     1263.51     25.92 o
   4   4  10      352.94      393.40     16.14 o
   5   4  10      399.57      366.98     20.44 o
   6   4  10       17.67       42.58     10.89 o
   7   4  10      927.28      843.90     23.69 o
   8   4  10       65.84       75.44     12.54 o
   9   4  10      141.61      164.59     18.10 o
  10   4  10      442.03      426.89     20.44 o
  11   4  10       76.50       98.82     15.26 o
 -12   5  10      674.12      589.74     26.81 o
 -11   5  10      589.41      538.78     24.79 o
 -10   5  10      281.17      313.73     30.96 o
  -9   5  10      432.92      421.57     22.13 o
  -8   5  10      357.49      351.85     44.39 o
  -7   5  10       35.77       54.38     13.20 o
  -6   5  10     2116.90     1970.69     39.58 o
  -5   5  10      201.67      232.01     15.91 o
  -4   5  10     1855.34     1762.01     28.51 o
  -3   5  10      184.39      214.56     12.93 o
  -2   5  10      432.75      375.30     13.75 o
  -1   5  10       49.77       71.65     17.84 o
   0   5  10     1095.16     1122.28     38.55 o
   1   5  10        5.73       11.32      9.66 o
   2   5  10      371.78      402.10     17.05 o
   3   5  10       12.35        8.96      9.93 o
   4   5  10      427.80      412.83     17.59 o
   5   5  10       39.71       60.21     16.06 o
   6   5  10      519.55      512.94     20.43 o
   7   5  10      260.00      305.81     19.71 o
   8   5  10      101.45      111.59     15.56 o
  -8   6  10       10.57       31.68     14.57 o
  -7   6  10       55.93      106.35     16.56 o
  -6   6  10        0.82       23.31     22.25 o
  -5   6  10      101.04      146.45     33.09 o
  -4   6  10       27.32       40.46     12.74 o
  -3   6  10      273.50      376.26     22.56 o
  -2   6  10       19.71       42.47     15.09 o
  -1   6  10      372.38      380.40     21.98 o
   0   6  10        5.50       14.16     18.60 o
   1   6  10       21.76       13.15     18.60 o
   2   6  10       10.65      -10.34     13.92 o
   3   6  10       12.88       40.09     15.86 o
   4   6  10       13.33       52.60     16.08 o
   5   6  10      282.99      303.20     24.00 o
 -17   1  11      269.89      329.71     54.62 o
 -16   1  11        8.10      -20.05     24.28 o
 -15   1  11      637.99      604.20     23.68 o
 -14   1  11       74.95      100.96     12.26 o
 -13   1  11     2127.26     2122.27     34.57 o
 -12   1  11      338.37      345.71     12.47 o
 -11   1  11       64.36       68.63      7.54 o
 -10   1  11      124.40      163.66      8.29 o
  -9   1  11       18.84       24.24      4.82 o
  -8   1  11     2155.84     2096.25     32.42 o
  -7   1  11      111.19      140.06      6.99 o
  -6   1  11     1491.26     1689.85     18.74 o
  -5   1  11      797.27      874.14     14.25 o
  -4   1  11     3265.13     3389.50     34.15 o
  -3   1  11       74.21       65.14      5.50 o
  -2   1  11     1309.56     1296.55     15.83 o
  -1   1  11      564.78      605.42     10.25 o
   0   1  11     4072.53     4144.64     37.55 o
   1   1  11       48.33       98.47      5.61 o
   2   1  11     6702.04     6742.55     54.28 o
   3   1  11     3100.12     3101.49     28.71 o
   4   1  11      289.60      244.77      7.31 o
   5   1  11      788.05      803.04     14.15 o
   6   1  11      249.44      258.95     13.09 o
   7   1  11      196.83      202.52     14.27 o
   8   1  11      137.49      153.07     13.09 o
   9   1  11      147.62      161.14     36.42 o
  10   1  11     1907.18     1826.58    102.17 o
  11   1  11       49.19       63.69     17.84 o
  12   1  11      595.66      646.00     32.90 o
  13   1  11       22.55       -5.76     18.43 o
 -17   2  11       11.59      -14.67     17.29 o
 -16   2  11      132.52      137.98     25.85 o
 -15   2  11        2.77        1.64     12.03 o
 -14   2  11      625.42      544.72     22.50 o
 -13   2  11      309.41      337.89     18.62 o
 -12   2  11      257.95      279.73     15.01 o
 -11   2  11     1417.38     1328.49     25.72 o
 -10   2  11     1453.40     1479.09     23.02 o
  -9   2  11       21.22       18.07      5.85 o
  -8   2  11     3860.33     3857.49     41.31 o
  -7   2  11      643.55      664.38     14.05 o
  -6   2  11     9259.98     9391.76    110.38 o
  -5   2  11        0.90        6.19      5.25 o
  -4   2  11     1267.13     1174.57     17.51 o
  -3   2  11       81.11       83.00      5.28 o
  -2   2  11      965.94      767.63     11.42 o
  -1   2  11     1607.16     1771.42     19.41 o
   0   2  11     8843.22     8830.67     69.77 o
   1   2  11      114.80      180.64     10.86 o
   2   2  11     1725.66     1654.07     18.49 o
   3   2  11     1610.15     1566.13     23.23 o
   4   2  11      588.42      574.88     17.89 o
   5   2  11     1225.87     1150.10     22.22 o
   6   2  11      330.38      368.91     14.16 o
   7   2  11       55.13       33.88     10.08 o
   8   2  11      810.35      800.34     20.57 o
   9   2  11      464.73      461.43     18.10 o
  10   2  11        4.03       12.29      9.96 o
  11   2  11     1185.59     1209.93     32.39 o
  12   2  11        0.27      -17.20     15.74 o
  13   2  11      709.22      714.15     52.60 o
 -16   3  11        9.57        4.97     16.95 o
 -15   3  11      176.45      208.96     19.79 o
 -14   3  11        5.47       14.84     12.85 o
 -13   3  11      705.37      590.32     31.37 o
 -12   3  11        3.75       32.24     12.42 o
 -11   3  11      520.17      517.82     21.02 o
 -10   3  11      221.32      215.86     13.89 o
  -9   3  11     1057.75     1062.35     23.47 o
  -8   3  11     1612.78     1468.03     25.22 o
  -7   3  11       62.19       85.63     13.04 o
  -6   3  11      791.68      807.98     16.33 o
  -5   3  11     1017.80      988.74     17.24 o
  -4   3  11      207.28      218.43     11.12 o
  -3   3  11      642.55      586.09     11.61 o
  -2   3  11      261.23      258.73      8.05 o
  -1   3  11     1205.72     1153.92     16.27 o
   0   3  11      794.67      781.90     13.07 o
   1   3  11     1939.57     1808.68     26.87 o
   2   3  11     1220.49     1183.46     26.35 o
   3   3  11     1410.97     1377.35     25.22 o
   4   3  11     2071.90     1986.54     32.30 o
   5   3  11     1468.99     1511.28     27.95 o
   6   3  11      230.39      251.08     14.85 o
   7   3  11       46.45       43.03     10.85 o
   8   3  11     1048.54      986.87     24.49 o
   9   3  11        1.65       -8.35      9.24 o
  10   3  11      695.90      694.05     22.19 o
  11   3  11       48.42       62.72     12.87 o
  12   3  11      350.05      338.31     21.61 o
 -14   4  11      100.34       77.49     17.98 o
 -13   4  11      227.67      213.23     37.86 o
 -12   4  11       39.64       57.13     14.38 o
 -11   4  11      617.31      676.02     26.07 o
 -10   4  11        8.51       26.66     12.96 o
  -9   4  11      597.39      481.57     21.32 o
  -8   4  11      524.96      559.98     22.07 o
  -7   4  11      187.52      186.42     34.88 o
  -6   4  11     3151.51     2941.98     36.29 o
  -5   4  11      516.57      517.14     14.62 o
  -4   4  11      141.81      155.84     10.33 o
  -3   4  11      144.20      150.34     10.33 o
  -2   4  11       86.21      123.15     11.10 o
  -1   4  11      147.73      161.55      9.20 o
   0   4  11        3.69        8.04      7.00 o
   1   4  11       13.96       21.99      9.53 o
   2   4  11      697.14      701.61     19.42 o
   3   4  11      209.31      231.74     14.54 o
   4   4  11      164.41      170.59     15.18 o
   5   4  11        1.51        1.35      9.33 o
   6   4  11       16.69       28.15     10.78 o
   7   4  11      465.02      426.15     18.40 o
   8   4  11       75.13      100.50     18.40 o
   9   4  11       10.20       24.95     12.37 o
  10   4  11       25.00       36.41     16.06 o
 -12   5  11      113.73      165.71     19.44 o
 -11   5  11        0.87       25.24     13.92 o
 -10   5  11      332.68      269.44     47.29 o
  -9   5  11        8.32       23.99     13.20 o
  -8   5  11      793.67      726.65     34.25 o
  -7   5  11      176.81      168.41     17.10 o
  -6   5  11      140.59      172.60     14.85 o
  -5   5  11      905.77      832.36     19.37 o
  -4   5  11      702.99      692.44     17.96 o
  -3   5  11      164.43      227.08     13.23 o
  -2   5  11      106.87      139.93     14.02 o
  -1   5  11      435.17      412.57     19.93 o
   0   5  11       79.14       94.17     18.60 o
   1   5  11       62.27       73.81     17.84 o
   2   5  11      311.54      316.46     29.77 o
   3   5  11      124.66      166.57     14.71 o
   4   5  11       21.21       31.53     14.60 o
   5   5  11       19.01       46.72     12.10 o
   6   5  11        5.19       30.48     11.55 o
   7   5  11       40.75       67.67     12.69 o
   8   5  11        2.19       13.03     16.64 o
  -8   6  11      519.16      518.73     24.84 o
  -7   6  11       98.39      117.67     17.89 o
  -6   6  11      773.36      766.49     34.24 o
  -5   6  11      337.27      298.20     22.29 o
  -4   6  11       23.14       36.13     15.75 o
  -3   6  11      848.56      794.56     27.44 o
  -2   6  11      940.74      964.56     30.48 o
  -1   6  11        8.64       30.55     14.82 o
   0   6  11      233.34      266.13     28.61 o
   1   6  11      364.73      336.11     30.73 o
   2   6  11      245.37      321.72     30.04 o
   3   6  11      531.61      522.30     40.93 o
   4   6  11       91.61      137.87     22.96 o
 -16   0  12      296.26      325.72     36.42 o
 -15   0  12      630.09      647.39     40.46 o
 -14   0  12        0.40        6.07     11.18 o
 -13   0  12     1250.88     1219.78     28.36 o
 -12   0  12      219.85      236.21     21.57 o
 -11   0  12       57.22       96.84     10.86 o
 -10   0  12      332.76      341.63     14.38 o
  -9   0  12      820.23      812.58     21.29 o
  -8   0  12     2603.02     2278.03     34.89 o
  -7   0  12      497.10      394.09     12.74 o
  -6   0  12    40994.85    40266.43    409.17 o
  -5   0  12     2059.24     2013.26     29.14 o
  -4   0  12     3376.75     3079.42     39.77 o
  -3   0  12      463.35      432.51     11.28 o
  -2   0  12     6298.44     6050.09     68.86 o
  -1   0  12       45.55       38.39      5.36 o
   0   0  12    39437.03    38536.48    598.12 o
   1   0  12     1366.17     1288.17     21.39 o
   2   0  12    31646.55    31177.52    316.92 o
   3   0  12       22.06       32.83      6.16 o
   4   0  12     1302.29     1034.67     23.09 o
   5   0  12      977.92      963.93     19.92 o
   6   0  12      869.01      820.65     18.74 o
   7   0  12      730.36      731.77     22.80 o
   8   0  12     1219.62     1155.19     50.58 o
   9   0  12     1409.06     1478.88     60.69 o
  10   0  12      433.35      390.46     36.42 o
  11   0  12      829.72      873.98     50.58 o
  12   0  12      221.67      258.96     36.42 o
  13   0  12      496.20      503.75     44.51 o
 -17   1  12        1.41       10.12     22.25 o
 -16   1  12      548.04      567.19     30.04 o
 -15   1  12        0.54        6.54     13.72 o
 -14   1  12     1960.24     1982.07     35.17 o
 -13   1  12      346.49      360.92     15.26 o
 -12   1  12      457.92      439.15     13.59 o
 -11   1  12      540.80      598.14     14.75 o
 -10   1  12     3847.66     3800.01     41.50 o
  -9   1  12      789.45      785.54     13.61 o
  -8   1  12     7301.94     7217.56     60.27 o
  -7   1  12       92.18      141.20      8.90 o
  -6   1  12     3871.23     3967.59     45.21 o
  -5   1  12        9.53       19.07      4.83 o
  -4   1  12      375.27      366.37      9.56 o
  -3   1  12       14.42        8.53      3.84 o
  -2   1  12     1818.69     1835.40     18.89 o
  -1   1  12     2656.63     2543.07     24.42 o
   0   1  12     2573.65     2582.02     25.02 o
   1   1  12    15639.28    15611.48    116.46 o
   2   1  12     1901.97     1983.35     21.09 o
   3   1  12     1113.76     1002.31     14.04 o
   4   1  12      223.07      217.63      8.53 o
   5   1  12     1208.26     1121.34     17.28 o
   6   1  12      221.34      234.59     12.56 o
   7   1  12     1049.21     1111.90     21.88 o
   8   1  12       14.26       19.13     10.22 o
   9   1  12       28.54       61.42     12.19 o
  10   1  12      445.73      458.09     26.44 o
  11   1  12      394.94      420.98     30.35 o
  12   1  12      431.94      422.83     40.46 o
  13   1  12        1.82       25.29     20.03 o
 -17   2  12      215.15      163.30     19.93 o
 -16   2  12      151.93      173.37     18.12 o
 -15   2  12      110.06      145.82     16.94 o
 -14   2  12       34.18       15.86     12.42 o
 -13   2  12      292.47      388.61     16.58 o
 -12   2  12       35.85       78.28     11.06 o
 -11   2  12      471.45      463.75     18.40 o
 -10   2  12      256.76      269.99     11.91 o
  -9   2  12        9.92       20.18      6.49 o
  -8   2  12       32.93       66.70      7.88 o
  -7   2  12     1392.02     1332.52     20.41 o
  -6   2  12      896.56      914.74     16.19 o
  -5   2  12      382.84      357.51     10.41 o
  -4   2  12        6.94       18.04      5.34 o
  -3   2  12      364.61      386.23      7.75 o
  -2   2  12      696.35      819.54     11.98 o
  -1   2  12      166.45      172.20      6.67 o
   0   2  12      163.82      239.48      7.69 o
   1   2  12     1900.39     1970.11     34.83 o
   2   2  12      956.47      950.18     13.39 o
   3   2  12       74.93       93.45      6.99 o
   4   2  12      253.59      232.49     13.59 o
   5   2  12     1703.91     1565.44     31.09 o
   6   2  12       61.16       61.99     11.25 o
   7   2  12       61.78       57.66     11.68 o
   8   2  12       56.73       50.64     12.42 o
   9   2  12        3.39        4.95     10.86 o
  10   2  12      118.26      131.36     20.71 o
  11   2  12       61.13       85.04     19.27 o
  12   2  12       29.42       52.60     18.60 o
 -16   3  12      330.56      336.02     33.90 o
 -15   3  12      265.18      266.49     21.78 o
 -14   3  12      492.04      535.22     24.12 o
 -13   3  12      485.19      432.38     21.39 o
 -12   3  12      912.88      892.70     27.58 o
 -11   3  12      464.94      419.74     16.63 o
 -10   3  12     3346.86     3312.62     46.41 o
  -9   3  12      407.50      358.97     15.36 o
  -8   3  12     4142.00     3969.35     44.08 o
  -7   3  12      614.63      588.19     15.81 o
  -6   3  12      289.47      312.23     10.97 o
  -5   3  12      157.89      174.56      9.64 o
  -4   3  12       51.18       55.83      6.77 o
  -3   3  12       80.26       96.03      7.56 o
  -2   3  12      973.22     1102.33     16.03 o
  -1   3  12      517.94      534.02     13.42 o
   0   3  12      375.53      429.66     10.08 o
   1   3  12     1136.38     1180.42     18.88 o
   2   3  12     1366.17     1364.04     53.04 o
   3   3  12     1986.25     2076.81     38.07 o
   4   3  12      301.11      337.52     16.72 o
   5   3  12      459.10      518.73     17.15 o
   6   3  12      208.36      207.95     14.40 o
   7   3  12     1383.54     1339.47     28.30 o
   8   3  12      785.15      845.50     23.16 o
   9   3  12      202.40      228.44     16.67 o
  10   3  12      235.66      267.27     17.59 o
  11   3  12        5.04       14.35     10.69 o
 -14   4  12      122.26       97.23     18.12 o
 -13   4  12      417.55      388.45     22.95 o
 -12   4  12      202.91      246.61     20.22 o
 -11   4  12     2170.94     2005.73     49.79 o
 -10   4  12      252.47      279.42     20.22 o
  -9   4  12      595.87      614.14     20.19 o
  -8   4  12      327.98      325.94     15.65 o
  -7   4  12      203.30      235.07     16.76 o
  -6   4  12     3823.34     3809.34     44.04 o
  -5   4  12      590.72      596.84     15.54 o
  -4   4  12     1842.04     1838.92     26.92 o
  -3   4  12      679.95      709.65     16.49 o
  -2   4  12     1335.34     1315.47     22.01 o
  -1   4  12      119.44      177.31     15.91 o
   0   4  12     2062.18     2032.15     27.95 o
   1   4  12       22.16       22.58     10.57 o
   2   4  12     3070.13     3180.03     52.33 o
   3   4  12        0.14        8.69     10.38 o
   4   4  12      637.17      618.87     19.63 o
   5   4  12      166.31      155.41     16.54 o
   6   4  12      296.66      355.68     17.68 o
   7   4  12      711.76      741.11     22.46 o
   8   4  12      803.72      800.04     24.25 o
   9   4  12      240.46      313.27     26.28 o
  10   4  12       70.15       78.89     14.40 o
 -12   5  12      319.16      327.49     24.53 o
 -11   5  12      161.52      203.98     20.96 o
 -10   5  12      424.48      404.87     22.73 o
  -9   5  12      209.36      222.98     19.86 o
  -8   5  12       19.33       58.88     14.38 o
  -7   5  12      719.06      709.20     24.90 o
  -6   5  12       70.36       91.63     13.32 o
  -5   5  12      767.33      738.88     18.83 o
  -4   5  12      488.59      500.53     15.87 o
  -3   5  12     2259.13     2221.71     38.27 o
  -2   5  12      121.59      186.72     14.24 o
  -1   5  12     1809.22     1728.59     37.92 o
   0   5  12       21.70       21.50     13.20 o
   1   5  12      992.35     1030.61     38.55 o
   2   5  12        7.50       10.12     24.28 o
   3   5  12      557.52      594.52     30.73 o
   4   5  12       24.67       18.59     11.28 o
   5   5  12      396.86      401.87     18.61 o
   6   5  12      154.49      175.00     16.64 o
   7   5  12      436.14      462.46     30.95 o
   8   5  12      199.26      206.38     17.59 o
  -8   6  12        7.61       27.74     14.20 o
  -7   6  12      114.64      126.06     21.32 o
  -6   6  12       32.63       38.28     21.24 o
  -5   6  12      358.25      378.25     19.74 o
  -4   6  12      265.14      251.47     64.04 o
  -3   6  12       37.55       44.19     15.45 o
  -2   6  12        0.80        4.53     13.92 o
  -1   6  12       18.82       34.94     15.55 o
   0   6  12       23.49       26.65     15.93 o
   1   6  12      109.25       67.02     22.14 o
   2   6  12       24.89       67.61     22.14 o
   3   6  12        0.04       18.36     19.27 o
   4   6  12      148.90      197.87     38.44 o
 -17   1  13       85.38       82.95     28.32 o
 -16   1  13      886.11      853.36     33.41 o
 -15   1  13        8.12        0.78      9.34 o
 -14   1  13     1728.10     1835.57     33.58 o
 -13   1  13      217.55      238.09     21.32 o
 -12   1  13     1175.34     1151.01     21.06 o
 -11   1  13      153.90      208.78     11.29 o
 -10   1  13     2622.42     2649.02     53.08 o
  -9   1  13       60.26       59.26      6.96 o
  -8   1  13     6224.95     6272.00     68.02 o
  -7   1  13      250.97      291.87     10.06 o
  -6   1  13     4843.45     5020.43     54.55 o
  -5   1  13       34.51       58.76      6.12 o
  -4   1  13      473.05      459.74     10.61 o
  -3   1  13     2207.80     2179.05     25.13 o
  -2   1  13     2049.97     2150.34     21.65 o
  -1   1  13     1469.66     1544.71     17.54 o
   0   1  13     4102.48     4075.28     36.03 o
   1   1  13        2.80       18.63      4.83 o
   2   1  13     3640.05     3785.21     34.48 o
   3   1  13     2431.40     2458.56     25.04 o
   4   1  13       34.44       33.23      5.92 o
   5   1  13       16.84       28.80      7.54 o
   6   1  13        4.00       -5.53      6.68 o
   7   1  13      129.50      146.19     10.78 o
   8   1  13       63.44       62.13     11.28 o
   9   1  13     2003.11     1859.43     48.64 o
  10   1  13        0.11        6.74     14.97 o
  11   1  13      461.24      406.81     51.59 o
  12   1  13       39.65       70.32     20.71 o
  13   1  13      121.89      182.07     25.75 o
 -17   2  13      248.02      274.53     42.58 o
 -16   2  13      733.08      679.40     26.70 o
 -15   2  13      868.56      871.27     28.70 o
 -14   2  13       65.85      103.36     15.09 o
 -13   2  13     3213.98     3172.56     46.14 o
 -12   2  13      534.81      570.59     18.37 o
 -11   2  13      790.63      829.26     18.11 o
 -10   2  13        1.72       -5.03      6.12 o
  -9   2  13      485.93      536.23     14.02 o
  -8   2  13      240.29      238.64     10.66 o
  -7   2  13     1962.80     1871.62     28.21 o
  -6   2  13     1525.27     1524.82     21.81 o
  -5   2  13     3061.28     2902.64     32.85 o
  -4   2  13     1936.20     1885.24     24.20 o
  -3   2  13      632.07      571.50     12.85 o
  -2   2  13     3252.39     3045.58     29.00 o
  -1   2  13     3606.96     3689.34     34.11 o
   0   2  13    12343.56    12578.78     96.48 o
   1   2  13      690.53      656.13     11.48 o
   2   2  13     2259.62     2197.56     26.72 o
   3   2  13     1870.92     1813.89     23.83 o
   4   2  13      511.46      528.08     16.06 o
   5   2  13      479.59      464.69     15.12 o
   6   2  13       58.90       79.33     12.42 o
   7   2  13      191.35      178.23     16.64 o
   8   2  13      788.53      735.27     24.47 o
   9   2  13       30.50       24.28     12.03 o
  10   2  13     1055.63     1115.85     40.75 o
  11   2  13       84.93       90.73     20.03 o
  12   2  13      232.63      209.10     28.32 o
 -16   3  13      571.44      577.91     26.35 o
 -15   3  13      219.34      190.83     35.92 o
 -14   3  13     1600.81     1582.80     39.28 o
 -13   3  13       44.11       72.77     14.20 o
 -12   3  13     1299.53     1394.55     34.25 o
 -11   3  13        0.50        9.65      9.33 o
 -10   3  13     1052.00     1109.80     24.49 o
  -9   3  13      914.41      921.73     19.04 o
  -8   3  13     3669.79     3630.15     41.71 o
  -7   3  13      111.25      130.23     14.31 o
  -6   3  13      726.46      741.40     16.03 o
  -5   3  13     1417.63     1378.69     22.56 o
  -4   3  13      427.64      429.59     14.23 o
  -3   3  13      792.42      773.47     15.46 o
  -2   3  13      453.01      494.58     17.29 o
  -1   3  13     1535.01     1515.47     19.46 o
   0   3  13     1991.46     2028.58     23.56 o
   1   3  13     2698.88     2661.66     31.83 o
   2   3  13      388.50      360.50     13.84 o
   3   3  13     1224.58     1191.57     31.96 o
   4   3  13        3.79       15.97     11.50 o
   5   3  13      952.07      977.22     26.81 o
   6   3  13        8.59       14.78     10.72 o
   7   3  13      258.95      302.78     28.77 o
   8   3  13       47.27       77.73     14.76 o
   9   3  13      263.97      284.22     36.47 o
  10   3  13        0.04        6.70     12.74 o
  11   3  13      459.99      437.17     34.29 o
 -14   4  13      205.07      161.51     20.09 o
 -13   4  13      104.82      164.62     19.05 o
 -12   4  13       47.33       90.44     16.35 o
 -11   4  13      919.09      861.87     35.03 o
 -10   4  13      284.00      260.81     19.38 o
  -9   4  13      278.10      232.17     15.65 o
  -8   4  13      243.68      211.29     23.33 o
  -7   4  13      638.42      592.02     17.39 o
  -6   4  13       46.13      104.86     11.36 o
  -5   4  13      279.13      289.22     12.14 o
  -4   4  13      479.76      486.61     14.15 o
  -3   4  13      256.46      270.05     12.47 o
  -2   4  13      355.76      326.98     12.02 o
  -1   4  13        4.14       20.77      8.21 o
   0   4  13        2.74        0.16     10.08 o
   1   4  13       21.27       25.36     11.25 o
   2   4  13       22.00       37.99     10.99 o
   3   4  13       15.85        9.65     10.72 o
   4   4  13      180.55      173.29     16.27 o
   5   4  13       47.87       43.62     13.59 o
   6   4  13       12.79       23.41     11.52 o
   7   4  13      366.27      411.33     18.61 o
   8   4  13       24.51       65.38     13.09 o
   9   4  13        0.90       -1.49     12.26 o
 -12   5  13       94.29      132.53     19.05 o
 -11   5  13        1.23        3.39     13.50 o
 -10   5  13       62.92       76.24     17.97 o
  -9   5  13      539.76      500.66     24.00 o
  -8   5  13      329.97      303.50     21.32 o
  -7   5  13      110.80      129.63     16.35 o
  -6   5  13      247.69      262.13     19.81 o
  -5   5  13        2.05        2.58      8.59 o
  -4   5  13      169.32      214.99     13.70 o
  -3   5  13      278.32      329.11     15.96 o
  -2   5  13       95.32      104.30     12.10 o
  -1   5  13      217.32      254.60     42.84 o
   0   5  13      453.12      405.32     21.62 o
   1   5  13        4.95       30.70     13.92 o
   2   5  13        9.22       17.15     16.40 o
   3   5  13       62.53       68.79     20.03 o
   4   5  13        1.06       -8.09     15.74 o
   5   5  13       44.00       40.82     19.87 o
   6   5  13       15.12       27.97     12.26 o
   7   5  13       14.06       20.37     14.60 o
  -8   6  13       12.63       20.64     14.27 o
  -7   6  13      396.78      426.04     27.87 o
  -6   6  13      116.61      134.04     18.62 o
  -5   6  13      756.05      685.11     37.84 o
  -4   6  13      518.50      551.89     25.37 o
  -3   6  13       51.53       82.43     17.55 o
  -2   6  13      368.38      387.29     56.06 o
  -1   6  13      591.99      544.06     24.67 o
   0   6  13        3.22       18.22     16.22 o
   1   6  13      313.24      352.61     52.31 o
   2   6  13      478.33      468.14     32.16 o
   3   6  13      205.53      187.68     33.38 o
 -17   0  14      327.36      331.79     38.44 o
 -16   0  14     1559.08     1470.79     62.72 o
 -15   0  14        7.30        8.09     20.23 o
 -14   0  14     1228.44     1166.23     35.68 o
 -13   0  14        4.17      -11.13     10.01 o
 -12   0  14     2032.02     2014.22     45.71 o
 -11   0  14     2888.52     2956.75     64.74 o
 -10   0  14      159.02      211.94     13.01 o
  -9   0  14      215.54      283.79     12.74 o
  -8   0  14      189.71      213.47     13.60 o
  -7   0  14      306.69      351.86     14.34 o
  -6   0  14      415.09      526.75     14.47 o
  -5   0  14     2222.70     2188.79     42.84 o
  -4   0  14       51.67       66.65      6.65 o
  -3   0  14     1076.72     1047.00     19.05 o
  -2   0  14      476.86      471.13     14.84 o
  -1   0  14     4310.08     4296.46     73.77 o
   0   0  14       16.31        4.59      5.61 o
   1   0  14     2874.72     2637.95     36.59 o
   2   0  14      216.79      218.31     10.08 o
   3   0  14     5805.40     5760.10     68.78 o
   4   0  14       10.59       11.84      6.81 o
   5   0  14     2909.84     3000.90     42.13 o
   6   0  14      428.00      441.11     33.38 o
   7   0  14     3504.60     3427.12     95.09 o
   8   0  14      363.18      339.88     32.37 o
   9   0  14      662.32      627.16     42.48 o
  10   0  14      681.84      693.92     44.51 o
  11   0  14      639.95      665.60     46.53 o
  12   0  14      455.58      495.66     44.51 o
 -17   1  14       59.76       32.37     26.30 o
 -16   1  14      148.24      193.97     22.75 o
 -15   1  14      502.87      503.58     26.66 o
 -14   1  14      119.22      196.61     14.40 o
 -13   1  14     1353.74     1297.68     24.19 o
 -12   1  14     1294.25     1353.54     26.27 o
 -11   1  14      131.45      145.31     15.34 o
 -10   1  14      632.72      681.28     15.32 o
  -9   1  14      327.05      311.95     10.97 o
  -8   1  14      366.46      365.07     11.28 o
  -7   1  14       76.54       56.90      6.56 o
  -6   1  14      722.79      685.38     13.87 o
  -5   1  14     3386.23     3397.87     39.95 o
  -4   1  14       46.48       41.77      5.34 o
  -3   1  14     1206.78     1245.12     17.88 o
  -2   1  14     1497.13     1535.16     17.82 o
  -1   1  14        0.79       -1.21      3.63 o
   0   1  14      220.87      247.73      7.95 o
   1   1  14     3366.65     3344.37     31.61 o
   2   1  14     5598.77     5698.30     48.51 o
   3   1  14      298.79      318.89      9.35 o
   4   1  14      929.41      923.61     16.13 o
   5   1  14      223.31      218.83     11.52 o
   6   1  14       11.19        6.74      7.54 o
   7   1  14        1.71       -1.97      8.00 o
   8   1  14      384.40      377.21     18.34 o
   9   1  14      343.87      367.10     25.00 o
  10   1  14      527.07      510.90     51.59 o
  11   1  14      176.35      137.55     26.30 o
  12   1  14      301.77      258.47     31.36 o
 -17   2  14       28.52        6.02     18.61 o
 -16   2  14       22.88       30.83     13.92 o
 -15   2  14      344.31      351.32     22.95 o
 -14   2  14        9.07       55.41     12.85 o
 -13   2  14      146.45      231.61     15.78 o
 -12   2  14     1537.04     1479.19     28.72 o
 -11   2  14     1296.21     1180.24     21.97 o
 -10   2  14       66.01       81.06      9.15 o
  -9   2  14      216.09      199.88     23.91 o
  -8   2  14      571.25      590.09     14.41 o
  -7   2  14       43.88       57.52      7.71 o
  -6   2  14        3.65       11.65      8.25 o
  -5   2  14        0.79        5.52      5.34 o
  -4   2  14     1109.02     1167.88     18.41 o
  -3   2  14      596.14      646.70     13.19 o
  -2   2  14        0.06       -2.95      3.64 o
  -1   2  14      147.20      197.24      7.51 o
   0   2  14       23.49       52.27      5.86 o
   1   2  14      205.90      220.77      8.44 o
   2   2  14      897.42      875.50     15.73 o
   3   2  14      231.71      245.62     14.31 o
   4   2  14      210.17      218.98     12.08 o
   5   2  14       41.54       66.42      9.83 o
   6   2  14      387.87      352.05     14.79 o
   7   2  14      145.14      143.46     12.54 o
   8   2  14       31.25       30.84     10.85 o
   9   2  14      101.39      114.95     12.69 o
  10   2  14      219.17      224.06     21.82 o
  11   2  14      234.72      236.72     25.75 o
  12   2  14       20.51       37.76     19.27 o
 -16   3  14        9.29       44.26     15.93 o
 -15   3  14      307.48      344.80     23.30 o
 -14   3  14       76.03      150.25     30.65 o
 -13   3  14      636.02      562.36     23.62 o
 -12   3  14      237.61      246.55     34.27 o
 -11   3  14      818.43      758.63     21.70 o
 -10   3  14      578.55      588.85     18.61 o
  -9   3  14       34.12       41.45      8.53 o
  -8   3  14      742.87      762.24     20.08 o
  -7   3  14      941.54      974.64     18.97 o
  -6   3  14     1507.85     1470.03     23.20 o
  -5   3  14      273.15      344.80     19.28 o
  -4   3  14     2346.33     2229.49     34.59 o
  -3   3  14       85.03      119.99      8.74 o
  -2   3  14      676.38      658.99     14.55 o
  -1   3  14      624.34      675.71     14.81 o
   0   3  14      602.56      615.32     14.08 o
   1   3  14       35.27       66.54      7.74 o
   2   3  14      665.99      678.60     17.90 o
   3   3  14      412.10      447.50     15.56 o
   4   3  14      744.60      739.75     19.63 o
   5   3  14      268.51      299.88     17.89 o
   6   3  14      203.33      201.47     26.03 o
   7   3  14     2596.49     2539.01     48.21 o
   8   3  14       87.74      153.34     17.10 o
   9   3  14       37.83       34.92     13.92 o
  10   3  14        2.01       -1.56     13.20 o
  11   3  14      148.55      152.54     29.33 o
 -14   4  14      206.25      228.07     22.13 o
 -13   4  14        5.79       21.72     14.38 o
 -12   4  14      640.61      584.41     30.73 o
 -11   4  14      201.57      214.68     20.56 o
 -10   4  14      394.01      415.69     17.90 o
  -9   4  14      131.43      125.96     13.38 o
  -8   4  14      682.55      676.83     23.73 o
  -7   4  14       72.98       59.61      9.59 o
  -6   4  14       12.55       11.06      7.79 o
  -5   4  14      934.96      836.14     22.60 o
  -4   4  14      186.15      204.07     14.14 o
  -3   4  14      829.34      814.73     17.99 o
  -2   4  14      325.45      336.70     13.64 o
  -1   4  14     2547.78     2356.21     35.78 o
   0   4  14        8.96        9.90     11.25 o
   1   4  14      993.93      959.56     27.14 o
   2   4  14      185.48      194.95     17.10 o
   3   4  14      742.88      760.37     27.58 o
   4   4  14        2.81      -16.08     10.72 o
   5   4  14      467.86      436.19     20.96 o
   6   4  14      212.74      223.18     21.13 o
   7   4  14      993.74     1023.28     32.05 o
   8   4  14      155.53      138.29     19.24 o
   9   4  14      394.37      423.18     23.30 o
 -12   5  14       58.15       28.37     15.55 o
 -11   5  14      118.07      135.27     28.55 o
 -10   5  14       14.29        2.78     13.09 o
  -9   5  14       78.62      117.46     16.94 o
  -8   5  14       75.55      117.08     16.27 o
  -7   5  14      131.00      127.84     16.72 o
  -6   5  14      460.44      420.25     18.70 o
  -5   5  14      391.00      345.76     14.64 o
  -4   5  14      492.94      490.84     16.49 o
  -3   5  14      245.06      230.04     15.56 o
  -2   5  14      298.67      299.05     19.33 o
  -1   5  14       86.98      105.18     17.65 o
   0   5  14     1275.91     1195.98     32.54 o
   1   5  14       63.68       40.83     14.38 o
   2   5  14     1019.19      984.59     30.19 o
   3   5  14        7.30      -11.87     16.40 o
   4   5  14       96.58      114.16     22.14 o
   5   5  14      218.88      214.66     44.51 o
   6   5  14      448.14      455.18     30.04 o
   7   5  14       50.83       65.08     17.27 o
  -7   6  14      141.45      170.81     22.89 o
  -6   6  14       76.93      101.18     15.01 o
  -5   6  14       21.58       39.16     15.75 o
  -4   6  14      122.74      138.37     18.74 o
  -3   6  14      400.12      351.79     23.31 o
  -2   6  14      102.25      140.51     19.18 o
  -1   6  14        0.56        5.32     14.96 o
   0   6  14       25.14       16.26     27.20 o
   1   6  14      126.80       79.25     18.12 o
   2   6  14       18.53       24.95     15.38 o
 -17   1  15       38.35       50.58     26.30 o
 -16   1  15      253.00      322.88     47.54 o
 -15   1  15      206.94      207.59     21.65 o
 -14   1  15      188.82      255.26     30.12 o
 -13   1  15      864.48      888.75     19.43 o
 -12   1  15        5.23       49.52      8.47 o
 -11   1  15      985.08      959.53     21.59 o
 -10   1  15     1133.12     1013.83     19.80 o
  -9   1  15     1952.82     1924.10     26.87 o
  -8   1  15        7.22        1.68      5.36 o
  -7   1  15     2905.35     2650.13     31.59 o
  -6   1  15        5.70        2.14      5.34 o
  -5   1  15     5011.32     4751.47     47.19 o
  -4   1  15     4660.08     4544.06     45.18 o
  -3   1  15     5511.88     5400.54     45.91 o
  -2   1  15      659.58      612.54     10.71 o
  -1   1  15     1774.39     1641.09     19.00 o
   0   1  15      394.95      376.09      9.40 o
   1   1  15     5764.57     5781.15     50.39 o
   2   1  15     1464.80     1527.31     18.96 o
   3   1  15        8.82        8.37      6.42 o
   4   1  15      598.02      603.46     13.45 o
   5   1  15      201.80      215.18     12.37 o
   6   1  15      371.21      366.14     13.89 o
   7   1  15       42.91       28.06     10.38 o
   8   1  15      482.61      501.81     19.93 o
   9   1  15        1.32        7.32     14.97 o
  10   1  15      449.54      469.06     27.87 o
  11   1  15        4.99        1.85     16.40 o
  12   1  15      237.97      281.44     28.61 o
 -17   2  15      315.04      323.46     28.68 o
 -16   2  15      730.17      648.93     30.16 o
 -15   2  15      899.07      853.80     28.75 o
 -14   2  15     2659.34     2621.39     42.36 o
 -13   2  15       27.24       86.53     12.08 o
 -12   2  15     1729.47     1696.73     31.29 o
 -11   2  15     3290.87     3139.92     39.11 o
 -10   2  15      720.75      765.58     18.12 o
  -9   2  15     1423.61     1353.84     22.51 o
  -8   2  15     1714.91     1707.95     25.26 o
  -7   2  15     1167.58     1101.61     21.44 o
  -6   2  15     4243.87     3893.94     42.09 o
  -5   2  15      161.10      194.89     16.25 o
  -4   2  15     4317.43     4207.90     43.74 o
  -3   2  15      435.33      435.37     14.32 o
  -2   2  15     1274.52     1217.62     18.76 o
  -1   2  15      654.34      603.72     11.54 o
   0   2  15     8355.69     8467.52     82.50 o
   1   2  15     4479.21     4518.65     41.13 o
   2   2  15      202.29      204.58     10.75 o
   3   2  15     2041.66     2080.95     31.29 o
   4   2  15      354.87      332.55     13.56 o
   5   2  15      422.58      484.77     16.14 o
   6   2  15       88.33      112.55     11.80 o
   7   2  15      772.69      762.04     20.64 o
   8   2  15       99.13       89.19     12.30 o
   9   2  15     1576.08     1511.72     35.93 o
  10   2  15       18.23       12.22     17.84 o
  11   2  15      815.88      840.35     37.89 o
 -16   3  15       63.48       78.20     17.80 o
 -15   3  15      297.42      345.82     23.73 o
 -14   3  15       87.77      187.96     18.92 o
 -13   3  15      790.43      755.32     26.81 o
 -12   3  15       44.72       53.46     12.08 o
 -11   3  15      242.34      253.63     16.14 o
 -10   3  15      148.14      124.99     14.02 o
  -9   3  15      435.27      456.71     14.93 o
  -8   3  15      297.67      313.89     13.77 o
  -7   3  15     3816.44     3912.57     44.52 o
  -6   3  15      206.46      233.20     11.47 o
  -5   3  15     2958.79     3020.65     36.26 o
  -4   3  15        1.22       11.68      6.35 o
  -3   3  15     1380.37     1347.29     21.63 o
  -2   3  15     1283.32     1267.34     24.97 o
  -1   3  15     2257.99     2289.44     28.96 o
   0   3  15     2456.95     2452.03     34.85 o
   1   3  15      799.84      826.38     19.68 o
   2   3  15     1053.05     1029.41     22.08 o
   3   3  15       15.75       20.81      9.41 o
   4   3  15      422.70      449.17     16.67 o
   5   3  15      495.21      502.75     24.24 o
   6   3  15      706.71      696.99     25.41 o
   7   3  15        1.15       31.99     13.09 o
   8   3  15     1105.73     1051.17     31.09 o
   9   3  15       22.24       33.04     14.02 o
  10   3  15      402.85      432.62     23.30 o
 -14   4  15      183.91      208.93     21.27 o
 -13   4  15       43.44       66.10     17.96 o
 -12   4  15      380.09      328.06     22.90 o
 -11   4  15        0.13       -0.25     12.03 o
 -10   4  15       33.80       60.21     12.08 o
  -9   4  15       97.29      117.46     13.32 o
  -8   4  15      860.87      835.78     21.58 o
  -7   4  15        1.04        9.85      8.45 o
  -6   4  15        3.34       18.43      8.49 o
  -5   4  15       78.03       84.61      9.70 o
  -4   4  15      282.78      297.71     13.05 o
  -3   4  15      158.16      178.37     11.25 o
  -2   4  15      993.03      945.61     21.73 o
  -1   4  15       47.58       55.11      9.47 o
   0   4  15       87.89      104.70     14.68 o
   1   4  15      252.82      264.71     32.98 o
   2   4  15       25.45       35.58     12.32 o
   3   4  15       13.22        0.00     11.68 o
   4   4  15       91.54      105.66     13.32 o
   5   4  15       74.49       48.14     14.20 o
   6   4  15      468.66      430.26     21.65 o
   7   4  15        1.80       27.79     13.59 o
   8   4  15       27.37       33.22     19.83 o
   9   4  15        0.16       24.08     19.12 o
 -11   5  15       27.15       39.29     15.09 o
 -10   5  15       15.68       23.43     13.92 o
  -9   5  15      278.46      349.41     23.30 o
  -8   5  15       14.57       13.29     15.47 o
  -7   5  15      308.30      365.32     19.42 o
  -6   5  15        9.40       18.70      9.78 o
  -5   5  15      350.29      383.91     15.53 o
  -4   5  15      371.90      316.89     16.66 o
  -3   5  15      172.87      225.81     15.73 o
  -2   5  15      137.99      169.90     24.81 o
  -1   5  15      551.95      571.26     24.14 o
   0   5  15      636.36      549.78     23.49 o
   1   5  15      411.49      396.63     21.32 o
   2   5  15      172.58      216.30     20.61 o
   3   5  15        0.73      -15.61     13.20 o
   4   5  15       51.22       87.38     16.63 o
   5   5  15        0.74       12.38     17.84 o
   6   5  15       26.54       76.88     21.46 o
  -7   6  15       62.71       45.52     21.24 o
  -6   6  15      400.58      467.63     25.99 o
  -5   6  15      614.58      561.89     25.48 o
  -4   6  15      263.02      291.11     34.38 o
  -3   6  15      260.20      229.77     28.88 o
  -2   6  15      298.48      325.31     22.63 o
  -1   6  15       75.18      109.58     19.58 o
   0   6  15      414.78      402.67     57.20 o
   1   6  15      315.02      391.65     42.16 o
 -17   0  16      523.62      588.72     42.48 o
 -16   0  16      151.31      196.24     32.37 o
 -15   0  16     1632.61     1586.55     43.47 o
 -14   0  16     1057.22     1023.66     34.24 o
 -13   0  16     2905.11     2736.69     57.82 o
 -12   0  16     3771.31     3748.62     69.92 o
 -11   0  16     2622.74     2608.70     53.52 o
 -10   0  16     4360.77     4345.60     75.01 o
  -9   0  16     1195.06     1132.16     32.16 o
  -8   0  16     2574.80     2507.56     50.01 o
  -7   0  16     2922.60     3042.92     43.08 o
  -6   0  16    18407.49    19074.43    249.38 o
  -5   0  16      455.65      485.68     13.95 o
  -4   0  16     3462.34     3416.06     45.66 o
  -3   0  16       68.25       68.73      7.58 o
  -2   0  16       48.00       48.60      7.12 o
  -1   0  16      437.05      394.20     13.38 o
   0   0  16       55.57       12.14      6.54 o
   1   0  16      357.54      329.83     13.37 o
   2   0  16     6209.30     5922.71     71.17 o
   3   0  16      176.87      178.42     11.68 o
   4   0  16     2645.32     2544.70     38.44 o
   5   0  16     1247.62     1213.74     31.08 o
   6   0  16       19.44        2.78     11.18 o
   7   0  16      587.87      572.53     38.44 o
   8   0  16     1858.35     1826.85     66.76 o
   9   0  16      314.89      358.09     38.44 o
  10   0  16      322.80      352.02     40.46 o
  12   0  16      240.95      358.09     44.51 o
 -17   1  16       27.03       34.47     17.50 o
 -16   1  16     1086.28     1155.70     38.98 o
 -15   1  16        8.13       20.69     13.24 o
 -14   1  16     1205.53     1178.52     31.09 o
 -13   1  16      106.18      125.93     12.49 o
 -12   1  16     2793.86     2715.18     43.28 o
 -11   1  16     1331.06     1265.84     22.02 o
 -10   1  16        8.23       19.03      6.83 o
  -9   1  16      255.80      238.30     20.07 o
  -8   1  16      167.71      183.07      9.90 o
  -7   1  16     1333.65     1212.85     22.74 o
  -6   1  16      694.24      689.49     14.67 o
  -5   1  16     9592.60     9660.52     99.16 o
  -4   1  16       11.59       20.08      5.80 o
  -3   1  16     2906.89     2859.29     28.21 o
  -2   1  16       34.59       26.92      5.88 o
  -1   1  16     1454.58     1386.87     17.66 o
   0   1  16       57.03       83.06      6.17 o
   1   1  16      605.91      646.11     14.13 o
   2   1  16        1.13        9.51      5.19 o
   3   1  16     2491.02     2511.34     29.92 o
   4   1  16      239.86      235.54     10.08 o
   5   1  16       13.15        2.95      8.00 o
   6   1  16        6.58        1.06      8.00 o
   7   1  16      124.41      159.68     14.57 o
   8   1  16      138.19      136.18     27.31 o
   9   1  16      417.81      414.43     26.44 o
  10   1  16      137.12      142.90     32.37 o
  11   1  16      337.52      361.50     30.04 o
 -16   2  16        0.13        7.72     15.54 o
 -15   2  16      109.49      163.82     18.12 o
 -14   2  16        0.46       44.98     11.36 o
 -13   2  16       74.11      132.10     13.63 o
 -12   2  16       73.83      106.78     16.48 o
 -11   2  16      229.52      282.85     15.29 o
 -10   2  16       19.99       43.16      8.24 o
  -9   2  16      210.21      207.27     11.68 o
  -8   2  16        8.07       -0.67      6.51 o
  -7   2  16       31.51       59.82      8.08 o
  -6   2  16      260.72      303.06     10.97 o
  -5   2  16      223.03      306.12     10.81 o
  -4   2  16     1221.62     1256.04     20.05 o
  -3   2  16     1009.15     1063.28     18.24 o
  -2   2  16     1584.13     1545.73     22.18 o
  -1   2  16      483.00      477.33     12.43 o
   0   2  16        0.57       25.00      8.22 o
   1   2  16     1226.56     1237.94     19.56 o
   2   2  16      380.69      396.10     12.02 o
   3   2  16      139.74      137.24     10.94 o
   4   2  16        5.02        6.58      8.09 o
   5   2  16      169.43      202.91     13.15 o
   6   2  16       19.40       17.62     10.51 o
   7   2  16       17.80       24.18     10.59 o
   8   2  16        0.80        5.55     10.04 o
   9   2  16       57.03      100.19     14.57 o
  10   2  16       84.03       78.00     20.03 o
  11   2  16        0.15       19.14     18.43 o
 -15   3  16       52.07       60.54     15.75 o
 -14   3  16      744.43      669.52     26.72 o
 -13   3  16       11.89       19.56     18.76 o
 -12   3  16       11.50       13.44     10.59 o
 -11   3  16       50.32       58.61     11.72 o
 -10   3  16      209.78      227.55     13.15 o
  -9   3  16      395.92      403.03     14.61 o
  -8   3  16      335.61      374.67     15.12 o
  -7   3  16      675.98      742.20     17.48 o
  -6   3  16     3674.61     3627.49     42.04 o
  -5   3  16      949.27      961.57     18.90 o
  -4   3  16      309.64      300.73     12.06 o
  -3   3  16     1896.47     1910.93     27.07 o
  -2   3  16       11.09       15.21      6.51 o
  -1   3  16     1094.23     1152.02     19.84 o
   0   3  16      424.27      430.14     15.10 o
   1   3  16      874.36      902.11     24.84 o
   2   3  16     1868.21     1791.57     36.50 o
   3   3  16      597.89      582.47     17.90 o
   4   3  16     1361.55     1291.18     26.46 o
   5   3  16      369.97      329.01     18.10 o
   6   3  16      177.21      203.30     15.36 o
   7   3  16      325.74      324.74     18.07 o
   8   3  16      280.68      291.14     18.17 o
   9   3  16      105.91      122.71     14.90 o
  10   3  16       70.20       71.17     18.99 o
 -14   4  16      341.05      385.35     45.55 o
 -13   4  16      741.60      721.19     28.31 o
 -12   4  16      352.77      382.09     22.83 o
 -11   4  16      475.25      453.17     22.90 o
 -10   4  16      604.74      652.86     21.44 o
  -9   4  16      556.00      536.29     19.18 o
  -8   4  16      230.22      239.42     15.19 o
  -7   4  16     1162.53     1136.47     23.21 o
  -6   4  16      984.73      911.00     19.81 o
  -5   4  16        1.56       14.72      8.22 o
  -4   4  16     1821.11     1791.62     31.20 o
  -3   4  16      411.12      379.69     13.64 o
  -2   4  16      286.22      286.44     14.52 o
  -1   4  16        1.29       -0.77      8.55 o
   0   4  16      901.47      805.91     28.78 o
   1   4  16       98.76       85.02     14.68 o
   2   4  16      641.24      590.26     23.13 o
   3   4  16        8.33        1.51     12.74 o
   4   4  16      825.39      810.99     27.14 o
   5   4  16      590.35      576.15     24.31 o
   6   4  16      359.88      341.94     25.11 o
   7   4  16       48.83       77.07     14.11 o
   8   4  16      352.32      367.36     20.49 o
 -11   5  16      634.58      578.94     26.46 o
 -10   5  16      314.31      331.33     24.12 o
  -9   5  16      271.70      279.07     19.09 o
  -8   5  16      159.88      164.83     34.11 o
  -7   5  16      590.07      564.65     23.07 o
  -6   5  16      335.63      297.50     15.38 o
  -5   5  16      310.52      317.34     30.78 o
  -4   5  16      434.35      386.23     17.30 o
  -3   5  16     1190.52     1145.29     26.43 o
  -2   5  16        0.32        4.51     13.20 o
  -1   5  16      698.71      656.63     31.08 o
   0   5  16      168.46      220.15     20.48 o
   1   5  16      362.80      351.09     26.01 o
   2   5  16       10.66       13.97     13.92 o
   3   5  16      371.24      420.43     24.03 o
   4   5  16       40.92       57.07     16.27 o
   5   5  16       95.88      128.75     18.69 o
  -6   6  16       21.07       51.97     16.36 o
  -5   6  16       67.20       79.96     17.21 o
  -4   6  16       13.62       49.38     17.74 o
  -3   6  16       37.76       39.31     16.60 o
  -2   6  16      507.78      529.53     25.85 o
  -1   6  16        0.09       24.49     16.36 o
   0   6  16      218.00      223.07     33.73 o
 -17   1  17       91.88       87.57     19.87 o
 -16   1  17      708.05      711.82     26.41 o
 -15   1  17      307.10      304.62     26.50 o
 -14   1  17      346.41      349.99     18.92 o
 -13   1  17       36.50       61.98     10.99 o
 -12   1  17      815.35      845.66     23.36 o
 -11   1  17      128.98      160.33     12.74 o
 -10   1  17      430.25      385.16     12.70 o
  -9   1  17       21.75       36.21      7.44 o
  -8   1  17        2.60        4.07      6.00 o
  -7   1  17       26.37       45.10      8.31 o
  -6   1  17       30.63       30.02     10.96 o
  -5   1  17       34.37       58.11      7.32 o
  -4   1  17      594.51      597.93     13.87 o
  -3   1  17       91.53      114.13      7.69 o
  -2   1  17     1002.21      964.34     14.46 o
  -1   1  17      167.90      161.74      7.69 o
   0   1  17     1314.56     1268.58     17.59 o
   1   1  17     1941.21     1966.19     23.10 o
   2   1  17       24.32       32.30      6.25 o
   3   1  17     2142.53     2149.13     27.46 o
   4   1  17      211.58      235.23     12.08 o
   5   1  17      261.45      223.19     13.38 o
   6   1  17      582.13      575.51     17.17 o
   7   1  17      125.01      113.76     13.92 o
   8   1  17        2.56      -21.46     14.31 o
   9   1  17      349.97      380.61     25.75 o
  10   1  17       53.09       68.49     19.27 o
  11   1  17      343.56      242.25     26.44 o
 -16   2  17        5.90        9.41     16.04 o
 -15   2  17      956.64      913.68     37.73 o
 -14   2  17       14.51        4.48     13.14 o
 -13   2  17     1254.14     1119.32     25.96 o
 -12   2  17      375.33      357.35     18.13 o
 -11   2  17        6.81        0.33      7.69 o
 -10   2  17      272.41      252.06     13.11 o
  -9   2  17      900.85      931.42     19.48 o
  -8   2  17      126.13      120.84     11.60 o
  -7   2  17     3471.07     3408.41     39.60 o
  -6   2  17      168.62      201.33     10.81 o
  -5   2  17     5651.48     5733.10     56.95 o
  -4   2  17        2.30        0.63      5.86 o
  -3   2  17     1997.65     1936.33     26.01 o
  -2   2  17        1.35       -0.44      5.74 o
  -1   2  17     2647.50     2581.61     31.40 o
   0   2  17      768.79      776.58     14.02 o
   1   2  17     4661.14     4581.51     52.15 o
   2   2  17       94.54      112.83      9.06 o
   3   2  17      135.77      152.66     14.58 o
   4   2  17      403.05      369.51     14.64 o
   5   2  17      237.38      281.31     15.56 o
   6   2  17     1254.97     1216.49     25.72 o
   7   2  17       67.66      108.21     12.61 o
   8   2  17      583.70      559.30     22.58 o
   9   2  17      126.81      163.55     17.44 o
  10   2  17      592.75      569.27     32.16 o
 -15   3  17      124.67      136.28     18.00 o
 -14   3  17      292.33      290.79     22.13 o
 -13   3  17      136.67      151.99     17.52 o
 -12   3  17       88.35       74.10     12.49 o
 -11   3  17        6.34       34.54     10.94 o
 -10   3  17       60.64       65.34     10.37 o
  -9   3  17        0.55       -1.26      8.57 o
  -8   3  17     1303.04     1216.32     24.96 o
  -7   3  17     1022.23      994.00     20.49 o
  -6   3  17      297.37      314.24     15.92 o
  -5   3  17      390.37      452.10     14.25 o
  -4   3  17     1240.90     1198.75     21.11 o
  -3   3  17        5.88       18.75      7.06 o
  -2   3  17      634.17      584.21     17.44 o
  -1   3  17      543.63      555.77     16.75 o
   0   3  17      354.51      341.72     13.98 o
   1   3  17      454.18      465.25     18.98 o
   2   3  17      105.98      118.22     14.20 o
   3   3  17      414.08      388.55     16.35 o
   4   3  17      246.54      285.81     15.81 o
   5   3  17      245.20      263.93     16.33 o
   6   3  17      988.23      969.56     24.62 o
   7   3  17      275.17      324.72     18.40 o
   8   3  17        0.24       20.76     11.60 o
   9   3  17      857.73      840.96     24.76 o
 -14   4  17        6.38        1.54     14.38 o
 -13   4  17        5.26       32.66     14.94 o
 -12   4  17       45.66       76.00     16.72 o
 -11   4  17       19.17       48.51     12.54 o
 -10   4  17      248.53      280.26     17.64 o
  -9   4  17       24.69       37.55     12.26 o
  -8   4  17        2.60      -13.33      8.88 o
  -7   4  17      549.10      535.16     16.50 o
  -6   4  17       51.43       41.35      9.70 o
  -5   4  17      712.11      708.08     18.08 o
  -4   4  17       60.66       92.32     10.19 o
  -3   4  17        2.26       15.65      9.30 o
  -2   4  17      339.14      343.31     15.73 o
  -1   4  17      117.71      138.19     15.93 o
   0   4  17       29.03       39.65     13.20 o
   1   4  17       72.50       79.25     15.09 o
   2   4  17        2.76        6.97     12.74 o
   3   4  17      604.06      573.86     32.11 o
   4   4  17        4.57       21.09     14.58 o
   5   4  17      323.29      325.67     32.44 o
   6   4  17       23.46       20.35     14.27 o
   7   4  17      152.05      170.07     21.32 o
 -11   5  17       62.35      128.72     18.62 o
 -10   5  17        9.70       12.14     14.02 o
  -9   5  17      100.53      146.81     21.02 o
  -8   5  17        3.06       -7.53     12.42 o
  -7   5  17       37.41       44.51     12.86 o
  -6   5  17      211.81      222.61     14.75 o
  -5   5  17       35.23       40.80     10.89 o
  -4   5  17      245.98      273.22     17.69 o
  -3   5  17        2.10        8.88     13.92 o
  -2   5  17       64.70       81.89     16.94 o
  -1   5  17        2.00       11.70     13.50 o
   0   5  17      698.89      712.48     27.36 o
   1   5  17       51.37       40.61     15.55 o
   2   5  17       13.82       18.59     14.76 o
   3   5  17      290.44      285.78     42.79 o
   4   5  17       76.46       88.85     17.80 o
   5   5  17       78.12       92.56     17.80 o
  -4   6  17      310.41      352.60     59.27 o
  -3   6  17       33.08       66.63     18.00 o
  -2   6  17      220.96      270.23     29.77 o
 -17   0  18      101.94      109.25     28.32 o
 -16   0  18       11.44       -2.02     22.25 o
 -15   0  18      150.27      198.84     21.86 o
 -14   0  18      304.79      320.47     22.89 o
 -13   0  18       53.17       47.59     14.97 o
 -12   0  18      244.56      244.29     21.46 o
 -11   0  18      159.23      158.40     21.24 o
 -10   0  18      126.45      138.59     17.84 o
  -9   0  18      458.67      416.77     21.46 o
  -8   0  18      312.82      294.64     18.60 o
  -7   0  18     3126.11     2976.16     64.74 o
  -6   0  18     2894.70     2786.49     54.30 o
  -5   0  18    25767.17    25053.28    262.23 o
  -4   0  18     3408.89     3375.22     46.32 o
  -3   0  18     1078.72     1035.78     21.44 o
  -2   0  18        2.57       -7.51      5.89 o
  -1   0  18     1228.19     1170.54     23.30 o
   0   0  18       20.53       24.53      8.01 o
   1   0  18     8451.47     8284.14    106.72 o
   2   0  18      161.67      165.12     14.96 o
   3   0  18     4308.42     4081.11     55.16 o
   4   0  18       55.74      108.64     13.53 o
   5   0  18      980.26      967.52     28.18 o
   6   0  18      506.21      471.38     34.39 o
   7   0  18      232.69      343.93     32.37 o
   8   0  18      352.95      362.13     36.42 o
   9   0  18     1388.20     1353.45     62.72 o
  10   0  18      566.43      497.68     42.48 o
  11   0  18      177.84      232.66     38.44 o
 -17   1  18      222.24      285.91     21.65 o
 -16   1  18        2.51       21.59     17.49 o
 -15   1  18     1161.82     1130.37     31.83 o
 -14   1  18        0.52        1.91      9.83 o
 -13   1  18     1351.77     1387.68     28.41 o
 -12   1  18      375.54      356.74     15.65 o
 -11   1  18      242.96      283.42     15.36 o
 -10   1  18       42.99       44.16      9.76 o
  -9   1  18     2150.17     2104.20     29.31 o
  -8   1  18      272.52      261.51     11.27 o
  -7   1  18     4306.79     4184.41     51.51 o
  -6   1  18     1798.98     1784.53     25.04 o
  -5   1  18     1709.73     1666.61     23.95 o
  -4   1  18     2513.10     2434.07     30.14 o
  -3   1  18      732.02      695.71     14.78 o
  -2   1  18      405.65      386.99     11.52 o
  -1   1  18      154.17      163.49      8.11 o
   0   1  18      188.17      216.80      8.81 o
   1   1  18      234.66      234.20      9.30 o
   2   1  18     3798.69     3806.05     41.01 o
   3   1  18        7.79       45.55      9.62 o
   4   1  18     1072.18     1051.61     21.66 o
   5   1  18      166.55      188.95     14.66 o
   6   1  18      156.91      157.87     22.39 o
   7   1  18       65.93       54.65     12.74 o
   8   1  18      993.06      981.84     36.46 o
   9   1  18       59.15       87.13     20.03 o
  10   1  18      277.12      329.78     28.61 o
 -16   2  18      157.65      136.39     28.32 o
 -15   2  18      244.98      292.39     28.86 o
 -14   2  18        9.20        9.85     12.42 o
 -13   2  18       39.31       30.25     12.74 o
 -12   2  18      175.98      227.82     13.34 o
 -11   2  18      140.28      147.04     13.49 o
 -10   2  18      144.38      190.46     12.02 o
  -9   2  18        3.81       -0.34      7.51 o
  -8   2  18       51.22       60.57     10.21 o
  -7   2  18       52.88       53.19      8.60 o
  -6   2  18      635.14      673.55     18.22 o
  -5   2  18        1.19       16.79      7.34 o
  -4   2  18       53.37       68.79      7.88 o
  -3   2  18       91.31      114.43     10.00 o
  -2   2  18        3.74        7.69      6.25 o
  -1   2  18       30.90       42.18      7.44 o
   0   2  18     1602.40     1552.11     26.51 o
   1   2  18        3.76       46.27      9.78 o
   2   2  18      341.78      329.06     13.84 o
   3   2  18      324.95      325.30     13.84 o
   4   2  18      875.56      865.04     23.36 o
   5   2  18        7.76       12.40      9.57 o
   6   2  18      769.25      748.71     21.10 o
   7   2  18       41.93       43.46     11.54 o
   8   2  18        0.93        4.18     12.84 o
   9   2  18        0.03       18.03     13.20 o
  10   2  18       67.51       80.20     34.39 o
 -15   3  18     1348.06     1258.18     36.83 o
 -14   3  18        8.63       19.73     14.20 o
 -13   3  18      462.68      471.33     19.67 o
 -12   3  18      143.84      121.86     14.01 o
 -11   3  18      919.09      868.12     23.69 o
 -10   3  18      201.40      194.22     13.37 o
  -9   3  18       91.10      121.15     11.37 o
  -8   3  18      218.83      243.42     19.56 o
  -7   3  18     1898.94     1860.60     28.67 o
  -6   3  18      711.51      703.88     17.33 o
  -5   3  18      783.13      782.77     17.88 o
  -4   3  18      492.81      509.56     18.59 o
  -3   3  18       24.53       31.73      7.88 o
  -2   3  18      228.33      293.06     15.55 o
  -1   3  18      474.89      482.48     16.22 o
   0   3  18       96.16      139.60     11.88 o
   1   3  18      192.34      201.34     21.23 o
   2   3  18      445.60      506.50     20.96 o
   3   3  18     1828.19     1750.99     37.68 o
   4   3  18      410.69      465.18     18.12 o
   5   3  18      391.99      378.65     17.11 o
   6   3  18       79.73      104.20     13.84 o
   7   3  18        0.46       10.63     12.26 o
   8   3  18      690.30      684.07     22.30 o
   9   3  18      204.76      241.40     20.09 o
 -13   4  18      169.25      199.74     20.37 o
 -12   4  18      425.88      411.80     25.97 o
 -11   4  18      497.76      499.36     20.72 o
 -10   4  18     1312.65     1231.22     29.23 o
  -9   4  18      421.50      423.64     20.96 o
  -8   4  18      456.88      449.10     17.90 o
  -7   4  18      557.06      579.71     17.28 o
  -6   4  18      767.30      710.43     18.57 o
  -5   4  18     2076.83     2078.00     31.55 o
  -4   4  18      191.90      219.89     12.93 o
  -3   4  18     1573.83     1563.31     29.40 o
  -2   4  18      346.40      388.45     15.95 o
  -1   4  18      384.21      386.45     19.79 o
   0   4  18      329.88      344.61     29.88 o
   1   4  18     1162.84     1219.41     32.54 o
   2   4  18        4.15        7.08     13.01 o
   3   4  18     1035.07     1099.25     31.73 o
   4   4  18      112.44      139.77     17.89 o
   5   4  18      250.00      303.13     22.13 o
   6   4  18        5.83        7.05     13.69 o
   7   4  18      476.20      484.78     24.00 o
 -10   5  18      503.98      499.50     24.84 o
  -9   5  18      333.17      365.79     26.28 o
  -8   5  18       19.64       13.07     15.48 o
  -7   5  18      151.42      192.80     16.97 o
  -6   5  18      648.36      684.30     19.84 o
  -5   5  18      104.14       97.89     14.01 o
  -4   5  18      752.57      725.47     29.55 o
  -3   5  18       22.41       34.41     14.57 o
  -2   5  18      856.91      801.25     28.20 o
  -1   5  18        8.41       23.79     15.09 o
   0   5  18     1057.91     1026.89     42.16 o
   1   5  18        2.30       -1.45     13.92 o
   2   5  18      324.65      322.47     60.75 o
   3   5  18        9.85        2.02     14.68 o
   4   5  18      275.50      319.07     24.90 o
 -17   1  19      617.20      667.80     26.72 o
 -16   1  19       21.94       30.59     13.38 o
 -15   1  19     1689.23     1621.72     58.36 o
 -14   1  19       59.18       39.29     11.06 o
 -13   1  19     1420.41     1463.77     44.40 o
 -12   1  19      100.60      118.53     12.85 o
 -11   1  19     1008.35      991.48     23.44 o
 -10   1  19      144.94      140.55     12.56 o
  -9   1  19     1113.16     1109.87     30.37 o
  -8   1  19        0.08        6.58      8.00 o
  -7   1  19     4249.25     4240.09     94.03 o
  -6   1  19      169.82      213.03     10.99 o
  -5   1  19      198.71      226.28     12.71 o
  -4   1  19       18.79       44.36      6.80 o
  -3   1  19      994.08      934.98     20.40 o
  -2   1  19      602.17      590.86     14.09 o
  -1   1  19     1376.46     1294.59     18.17 o
   0   1  19     1051.82     1084.18     16.71 o
   1   1  19      158.92      165.93     14.33 o
   2   1  19      351.77      443.21     12.83 o
   3   1  19      273.19      291.80     11.56 o
   4   1  19      877.65      880.46     20.58 o
   5   1  19       41.82       31.22      9.83 o
   6   1  19       93.99       87.55     13.20 o
   7   1  19       11.60        6.43     11.25 o
   8   1  19      245.59      209.99     23.57 o
   9   1  19       57.26       74.63     19.27 o
  10   1  19      260.41      263.82     39.45 o
 -16   2  19      332.98      339.81     31.36 o
 -15   2  19      510.43      490.48     23.20 o
 -14   2  19      244.63      224.97     22.79 o
 -13   2  19        4.48        1.17     12.42 o
 -12   2  19     1763.71     1750.55     32.72 o
 -11   2  19      205.00      220.55     19.82 o
 -10   2  19      190.19      206.73     14.81 o
  -9   2  19      491.65      512.56     15.52 o
  -8   2  19     1656.08     1607.60     29.31 o
  -7   2  19     2400.40     2363.66     31.99 o
  -6   2  19     3274.16     3127.26     37.77 o
  -5   2  19      288.84      287.51     11.52 o
  -4   2  19     4007.74     3880.00     43.39 o
  -3   2  19      278.18      283.69     12.68 o
  -2   2  19     2469.06     2388.35     30.73 o
  -1   2  19      296.78      304.42     11.72 o
   0   2  19      849.73      862.83     19.93 o
   1   2  19     2970.64     2888.76     39.85 o
   2   2  19        7.84       25.87      9.02 o
   3   2  19      597.41      595.24     18.09 o
   4   2  19      323.08      320.77     15.36 o
   5   2  19      643.51      640.13     23.02 o
   6   2  19      499.06      500.38     18.40 o
   7   2  19      239.67      243.56     18.62 o
   8   2  19       19.38       20.74     13.09 o
   9   2  19      542.05      443.16     29.30 o
 -15   3  19      573.81      661.64     40.46 o
 -14   3  19      165.45      119.42     46.27 o
 -13   3  19      605.08      660.80     22.43 o
 -12   3  19       94.80       74.38     13.22 o
 -11   3  19      601.74      631.21     31.54 o
 -10   3  19        4.07       -3.33      8.60 o
  -9   3  19      790.41      767.10     23.65 o
  -8   3  19      245.67      260.41     15.52 o
  -7   3  19     3709.06     3628.69     45.80 o
  -6   3  19      232.20      294.81     14.09 o
  -5   3  19      523.06      512.48     15.46 o
  -4   3  19     1241.36     1163.77     21.86 o
  -3   3  19      148.98      166.29     11.34 o
  -2   3  19      786.37      781.11     22.14 o
  -1   3  19       44.24       66.10     10.14 o
   0   3  19      864.06      881.30     25.64 o
   1   3  19      312.16      290.12     26.03 o
   2   3  19       60.41       62.05     22.73 o
   3   3  19      178.55      185.58     17.52 o
   4   3  19      558.25      569.89     22.50 o
   5   3  19      165.04      125.14     17.24 o
   6   3  19      821.41      832.11     23.69 o
   7   3  19       60.58       65.02     13.32 o
   8   3  19      270.75      295.65     18.91 o
 -13   4  19      209.18      222.58     29.08 o
 -12   4  19      103.89      121.16     17.16 o
 -11   4  19      261.51      262.10     18.45 o
 -10   4  19     1112.95     1034.02     27.47 o
  -9   4  19       96.34      103.27     13.63 o
  -8   4  19      443.27      407.39     17.81 o
  -7   4  19       31.50       40.48      9.98 o
  -6   4  19      483.24      472.85     16.72 o
  -5   4  19      264.78      279.43     14.90 o
  -4   4  19        0.74       13.08      8.63 o
  -3   4  19        1.58        9.44     10.01 o
  -2   4  19       43.81       58.19     11.06 o
  -1   4  19        0.66        3.68     12.74 o
   0   4  19        4.54       24.00     13.50 o
   1   4  19        5.20       26.24     13.59 o
   2   4  19      103.75      126.44     17.03 o
   3   4  19       76.82       66.68     15.75 o
   4   4  19      154.23      166.26     19.44 o
   5   4  19       14.55        8.52     14.38 o
   6   4  19      175.68      195.57     20.96 o
 -10   5  19       18.38       29.03     13.56 o
  -9   5  19      113.44      148.10     19.79 o
  -8   5  19       28.20       12.75     14.82 o
  -7   5  19       88.28      111.25     13.29 o
  -6   5  19      230.65      250.61     15.81 o
  -5   5  19       44.36       40.14     14.60 o
  -4   5  19      111.64      109.45     14.36 o
  -3   5  19      418.14      395.06     58.05 o
  -2   5  19       63.56       85.92     17.44 o
  -1   5  19      131.92      160.65     19.38 o
   0   5  19        0.79       36.94     15.09 o
   1   5  19      211.46      229.71     53.67 o
   2   5  19       39.88       27.46     15.93 o
   3   5  19        3.17       15.11     16.13 o
 -17   0  20      684.48      663.57     46.53 o
 -16   0  20       75.09       78.20     19.27 o
 -15   0  20      639.32      666.25     30.73 o
 -14   0  20        4.57       -1.49     13.53 o
 -13   0  20      470.68      451.87     25.00 o
 -12   0  20      169.77      142.26     21.24 o
 -11   0  20      181.65      231.30     50.58 o
 -10   0  20       85.22      134.09     17.84 o
  -9   0  20        2.64        1.01     11.44 o
  -8   0  20     1394.86     1414.49     37.89 o
  -7   0  20       85.06       99.79     15.74 o
  -6   0  20      342.91      303.21     20.03 o
  -5   0  20       44.07       77.90     14.31 o
  -4   0  20     3698.62     3680.28     65.76 o
  -3   0  20      323.77      306.60     13.95 o
  -2   0  20      277.17      251.48     18.93 o
  -1   0  20      599.49      562.07     17.44 o
   0   0  20      474.11      487.82     17.10 o
   1   0  20       17.22       28.63      9.69 o
   2   0  20     4150.91     4169.77     57.57 o
   3   0  20       92.03      100.67     35.40 o
   4   0  20      594.94      555.10     22.75 o
   5   0  20       37.69       46.53     20.23 o
   7   0  20      174.10      244.79     34.39 o
   8   0  20     1720.08     1559.80     66.76 o
   9   0  20      188.28      167.92     32.37 o
  10   0  20       63.60       76.88     30.35 o
 -17   1  20      296.36      368.03     23.88 o
 -16   1  20       65.30       80.33     15.86 o
 -15   1  20      351.25      395.54     20.96 o
 -14   1  20      294.55      295.89     16.50 o
 -13   1  20        4.26       25.77     10.53 o
 -12   1  20      648.87      641.65     20.19 o
 -11   1  20      784.31      757.32     23.27 o
 -10   1  20        2.33       -9.10      8.88 o
  -9   1  20      993.48     1046.70     23.72 o
  -8   1  20      584.87      621.05     18.69 o
  -7   1  20      958.02      918.25     21.90 o
  -6   1  20     1762.90     1745.04     25.76 o
  -5   1  20     2135.41     2055.26     28.13 o
  -4   1  20     1736.71     1796.19     25.83 o
  -3   1  20        4.62        6.69      6.49 o
  -2   1  20       31.41       54.85      7.89 o
  -1   1  20       27.88       30.60      7.28 o
   0   1  20        0.15        4.16      5.80 o
   1   1  20       12.14       18.43      6.40 o
   2   1  20      576.11      588.61     14.82 o
   3   1  20     1835.12     1917.61     27.09 o
   4   1  20       19.18       26.25      9.33 o
   5   1  20      568.69      568.95     23.26 o
   6   1  20        0.38      -15.11     10.08 o
   7   1  20      485.88      488.35     27.87 o
   8   1  20       64.43       78.06     21.24 o
   9   1  20      300.61      364.93     29.30 o
 -16   2  20      245.21      244.15     21.27 o
 -15   2  20        5.01       16.31     21.96 o
 -14   2  20      228.99      220.51     20.22 o
 -13   2  20       50.44       56.41     12.37 o
 -12   2  20       17.63       44.90     11.80 o
 -11   2  20      484.20      484.28     18.17 o
 -10   2  20      551.03      533.54     16.74 o
  -9   2  20      128.79      152.08     11.65 o
  -8   2  20      238.95      262.11     21.57 o
  -7   2  20     1050.16     1056.91     21.09 o
  -6   2  20      373.16      363.50     13.34 o
  -5   2  20      156.73      185.37     15.05 o
  -4   2  20       87.17      120.48      9.70 o
  -3   2  20        7.80        0.77      6.35 o
  -2   2  20       56.40       86.09      8.99 o
  -1   2  20      380.70      355.43     12.20 o
   0   2  20       16.58       18.45      8.82 o
   1   2  20      920.26      834.68     20.11 o
   2   2  20      122.07      181.09     15.55 o
   3   2  20      311.11      333.24     14.85 o
   4   2  20      202.90      221.33     20.67 o
   5   2  20       11.21       29.87     11.36 o
   6   2  20       16.00       39.77     11.60 o
   7   2  20        0.02        2.06     13.36 o
   8   2  20        1.48        5.95     13.59 o
   9   2  20       71.84       93.11     21.46 o
 -15   3  20        2.93        9.55     17.50 o
 -14   3  20       84.64       47.69     16.42 o
 -13   3  20      131.98      145.51     15.43 o
 -12   3  20        5.94        2.39     10.99 o
 -11   3  20      865.89      813.67     21.25 o
 -10   3  20      307.24      342.45     16.03 o
  -9   3  20      328.75      355.10     23.94 o
  -8   3  20      364.16      365.49     14.61 o
  -7   3  20      255.92      313.98     14.67 o
  -6   3  20     1272.09     1257.29     23.63 o
  -5   3  20     1047.89     1005.88     26.26 o
  -4   3  20        6.10        9.52      7.88 o
  -3   3  20      687.21      639.54     16.57 o
  -2   3  20     1364.26     1363.28     27.17 o
  -1   3  20       12.07        1.07      8.30 o
   0   3  20      112.83      107.20     16.21 o
   1   3  20       21.36       30.06     12.74 o
   2   3  20      536.26      538.32     22.45 o
   3   3  20      211.24      271.84     20.15 o
   4   3  20       17.99       11.55     12.74 o
   5   3  20      381.58      352.90     39.37 o
   6   3  20       31.98       47.53     14.57 o
   7   3  20      191.74      242.48     27.25 o
   8   3  20      201.70      193.28     22.19 o
 -13   4  20       48.15       48.41     16.27 o
 -12   4  20       79.40      105.84     22.48 o
 -11   4  20      175.77      169.09     17.05 o
 -10   4  20      125.66      142.34     15.56 o
  -9   4  20      458.96      451.60     19.09 o
  -8   4  20      112.15      102.90     12.14 o
  -7   4  20      672.97      603.88     18.39 o
  -6   4  20      694.11      643.96     18.39 o
  -5   4  20        1.10        0.10      8.77 o
  -4   4  20      750.20      705.16     21.38 o
  -3   4  20      145.07      143.62     16.94 o
  -2   4  20      393.22      328.41     26.07 o
  -1   4  20      567.60      579.82     24.00 o
   0   4  20     1276.35     1269.08     41.19 o
   1   4  20       20.74       11.30     13.01 o
   2   4  20      636.53      643.18     25.53 o
   3   4  20        2.10       -5.97     13.38 o
   4   4  20      456.30      458.37     23.67 o
   5   4  20       17.03       -9.87     14.20 o
   6   4  20      269.80      280.34     30.25 o
  -9   5  20       16.40        9.56     15.17 o
  -8   5  20      114.96      128.26     16.14 o
  -7   5  20      108.26      140.32     14.44 o
  -6   5  20        0.96       -8.90     11.20 o
  -5   5  20      237.32      258.17     18.10 o
  -4   5  20        6.29       10.00     14.63 o
  -3   5  20      404.00      416.51     23.77 o
  -2   5  20      186.52      173.06     20.15 o
  -1   5  20      265.31      309.38     26.26 o
   0   5  20        0.51        3.12     14.76 o
   1   5  20      530.76      473.93     29.09 o
   2   5  20        3.31      -17.06     15.38 o
 -16   1  21       54.07       63.23     15.86 o
 -15   1  21       87.50      131.51     14.54 o
 -14   1  21      208.96      250.18     17.39 o
 -13   1  21       58.00       95.13     13.09 o
 -12   1  21      331.43      346.24     31.83 o
 -11   1  21      157.22      166.73     14.60 o
 -10   1  21        6.58       12.17     10.04 o
  -9   1  21      505.17      471.94     17.43 o
  -8   1  21     1365.06     1392.00     48.18 o
  -7   1  21       72.72       92.43     11.60 o
  -6   1  21     2763.57     2739.31     39.68 o
  -5   1  21        2.15       10.83      7.28 o
  -4   1  21     3227.14     3356.94     39.38 o
  -3   1  21     1108.93     1064.07     19.48 o
  -2   1  21     1288.76     1294.35     21.69 o
  -1   1  21       69.76       63.52      8.53 o
   0   1  21      195.24      220.72     17.22 o
   1   1  21      313.70      345.72     12.43 o
   2   1  21     1065.03     1064.08     20.08 o
   3   1  21      429.51      530.20     16.88 o
   4   1  21        6.14       22.76     10.12 o
   5   1  21      579.09      569.27     21.65 o
   6   1  21      103.11      110.64     18.75 o
   7   1  21      109.00      119.90     25.29 o
   8   1  21        5.85       24.61     20.23 o
   9   1  21      144.82      163.16     28.32 o
 -16   2  21      471.01      447.45     23.62 o
 -15   2  21      279.26      285.13     46.70 o
 -14   2  21     1225.00     1125.43     33.00 o
 -13   2  21     1383.04     1336.21     52.27 o
 -12   2  21        0.93       12.13     10.78 o
 -11   2  21     1040.53      984.90     25.17 o
 -10   2  21      999.02     1028.14     25.26 o
  -9   2  21      926.60      918.45     20.30 o
  -8   2  21      345.33      331.11     13.53 o
  -7   2  21     2793.83     2769.56     36.34 o
  -6   2  21      623.16      611.83     16.60 o
  -5   2  21     3051.05     2910.01     36.90 o
  -4   2  21       94.52      116.96     10.36 o
  -3   2  21     1603.40     1549.83     24.78 o
  -2   2  21      421.06      451.75     13.70 o
  -1   2  21       15.58       -4.29      7.85 o
   0   2  21      198.21      251.39     14.89 o
   1   2  21     2449.76     2422.17     36.79 o
   2   2  21     1826.60     1837.45     36.90 o
   3   2  21      291.43      319.84     17.80 o
   4   2  21     1433.95     1455.12     33.31 o
   5   2  21      312.66      288.13     21.02 o
   6   2  21      914.58      971.64     24.91 o
   7   2  21      218.53      260.42     20.22 o
   8   2  21       47.01       33.91     14.38 o
 -14   3  21      115.39      145.31     19.30 o
 -13   3  21      136.29      165.82     20.01 o
 -12   3  21      618.26      603.23     21.41 o
 -11   3  21      546.74      458.79     18.83 o
 -10   3  21      427.34      424.57     16.06 o
  -9   3  21        0.08       -5.74      9.81 o
  -8   3  21      748.60      733.60     19.50 o
  -7   3  21      353.57      375.29     14.75 o
  -6   3  21     2301.98     2312.98     41.21 o
  -5   3  21       20.59       19.66      9.06 o
  -4   3  21      489.28      513.83     15.88 o
  -3   3  21       70.22       87.14      9.92 o
  -2   3  21      292.31      336.32     15.77 o
  -1   3  21      164.80      188.68     20.44 o
   0   3  21      683.49      744.50     24.84 o
   1   3  21      832.82      799.88     26.01 o
   2   3  21      350.28      340.90     20.09 o
   3   3  21      341.87      399.36     20.96 o
   4   3  21      148.80      153.42     18.21 o
   5   3  21      503.80      502.03     30.59 o
   6   3  21      133.41      160.91     19.05 o
   7   3  21      325.71      389.35     24.79 o
 -12   4  21      138.02      154.52     16.88 o
 -11   4  21       33.38       23.48     12.69 o
 -10   4  21      169.15      217.73     17.39 o
  -9   4  21      220.94      297.64     19.06 o
  -8   4  21       73.22      103.03     12.51 o
  -7   4  21      456.61      452.82     16.91 o
  -6   4  21      175.01      175.10     18.91 o
  -5   4  21        0.87        4.56      9.56 o
  -4   4  21       87.14       77.15     13.29 o
  -3   4  21       28.58       63.51     12.10 o
  -2   4  21      104.20      149.73     17.89 o
  -1   4  21      951.32      919.78     43.56 o
   0   4  21       17.41       28.15     14.27 o
   1   4  21       44.95       22.12     14.20 o
   2   4  21        0.14        2.58     13.01 o
   3   4  21       30.33       28.83     15.09 o
   4   4  21        0.22       13.13     15.55 o
   5   4  21      123.36      155.17     23.22 o
  -9   5  21       81.01       66.81     28.12 o
  -8   5  21      131.19      159.34     21.90 o
  -7   5  21      111.32       86.78     13.20 o
  -6   5  21      350.39      420.09     21.14 o
  -5   5  21       81.13       66.12     14.09 o
  -4   5  21      378.13      404.99     30.13 o
  -3   5  21      207.58      227.25     21.95 o
  -2   5  21      285.31      341.06     24.35 o
  -1   5  21       62.57      101.57     18.74 o
   0   5  21       78.55      109.16     27.16 o
   1   5  21      107.47       87.68     24.00 o
 -16   0  22      605.07      653.12     31.37 o
 -15   0  22      103.42      129.51     21.46 o
 -14   0  22     1156.23     1152.04     49.57 o
 -13   0  22       79.28      101.80     18.60 o
 -12   0  22     1912.31     1918.69     49.34 o
 -11   0  22     2724.17     2629.54     57.92 o
 -10   0  22     2470.93     2423.07     55.06 o
  -9   0  22      824.58      816.48     30.73 o
  -8   0  22     1731.16     1662.50     43.61 o
  -7   0  22     3854.60     3714.09     70.05 o
  -6   0  22     1300.23     1159.32     35.03 o
  -5   0  22     6443.78     6199.83    100.11 o
  -4   0  22      125.52      219.34     53.61 o
  -3   0  22      172.92      152.06     37.43 o
  -2   0  22      189.40      223.71     26.30 o
  -1   0  22      510.71      535.94     18.12 o
   0   0  22      160.64      186.15     13.59 o
   1   0  22       66.43       80.16     12.22 o
   2   0  22      109.05      128.27     13.59 o
   3   0  22     1596.52     1457.60     37.89 o
   4   0  22       27.57       35.71     17.20 o
   5   0  22     1858.02     1820.78     66.76 o
   6   0  22      357.70      339.88     36.42 o
   7   0  22      132.01      220.52     34.39 o
   8   0  22      130.94       91.04     28.32 o
 -16   1  22        5.63        7.85     13.59 o
 -15   1  22      609.76      636.83     21.95 o
 -14   1  22        2.08       35.11     11.80 o
 -13   1  22      599.06      570.30     32.41 o
 -12   1  22       47.39       56.91     12.19 o
 -11   1  22     1372.19     1333.57     28.54 o
 -10   1  22     1782.24     1816.66     49.64 o
  -9   1  22      419.86      373.60     16.42 o
  -8   1  22     1759.21     1790.36     32.08 o
  -7   1  22     1144.13     1064.29     29.54 o
  -6   1  22     2249.61     2249.69     46.43 o
  -5   1  22       73.30       68.47     11.06 o
  -4   1  22     1231.97     1205.54     29.60 o
  -3   1  22       14.55       29.88      8.04 o
  -2   1  22      161.29      154.99     10.81 o
  -1   1  22      118.69      124.79     10.66 o
   0   1  22     1001.80      977.51     19.17 o
   1   1  22       36.90       49.03      9.83 o
   2   1  22      635.67      664.85     16.60 o
   3   1  22       30.31       63.17     10.78 o
   4   1  22     1307.05     1258.79     30.66 o
   5   1  22        5.80       29.52     12.03 o
   6   1  22      173.07      207.11     18.27 o
   7   1  22       32.49       47.54     17.17 o
   8   1  22      114.84      174.83     22.89 o
 -15   2  22       48.90       20.77     20.15 o
 -14   2  22       51.11      117.18     17.52 o
 -13   2  22      146.31      180.00     16.05 o
 -12   2  22      417.82      492.27     19.18 o
 -11   2  22        3.30        5.78     10.67 o
 -10   2  22      741.47      719.24     37.96 o
  -9   2  22      677.10      669.97     21.17 o
  -8   2  22       40.57       55.64      9.59 o
  -7   2  22        4.38       17.89      8.52 o
  -6   2  22       21.89       54.38      9.53 o
  -5   2  22       10.34       30.98      8.60 o
  -4   2  22      142.67      170.70     13.23 o
  -3   2  22       23.09       23.40      8.29 o
  -2   2  22        6.27       -1.55      7.36 o
  -1   2  22      508.52      454.84     16.67 o
   0   2  22        0.51       -1.50      9.33 o
   1   2  22        0.43       40.70     12.74 o
   2   2  22       70.42      167.71     16.27 o
   3   2  22      143.62      166.84     17.03 o
   4   2  22        3.29       21.96     13.20 o
   5   2  22       18.09       32.07     13.92 o
   6   2  22      100.20      136.23     20.71 o
   7   2  22       20.08       23.68     13.50 o
   8   2  22        3.86       21.77     37.43 o
 -14   3  22       29.04       19.87     14.43 o
 -13   3  22       14.46        2.95     14.27 o
 -12   3  22       13.24       22.36     14.76 o
 -11   3  22       83.85      101.11     12.63 o
 -10   3  22      193.26      230.84     18.63 o
  -9   3  22      104.78      116.54     14.40 o
  -8   3  22      264.83      294.52     24.39 o
  -7   3  22      754.43      700.40     22.09 o
  -6   3  22      589.69      606.65     17.88 o
  -5   3  22      429.26      384.28     14.97 o
  -4   3  22      501.96      547.52     16.63 o
  -3   3  22        7.18       -1.23     10.51 o
  -2   3  22      110.03      131.29     12.96 o
  -1   3  22      134.32      159.51     13.94 o
   0   3  22      407.28      403.35     20.15 o
   1   3  22      248.30      314.94     20.96 o
   2   3  22      476.24      510.41     23.30 o
   3   3  22      456.65      374.99     34.16 o
   4   3  22      135.40      187.18     32.68 o
   5   3  22      220.89      205.27     25.49 o
   6   3  22      191.40      166.11     19.79 o
 -12   4  22      245.48      294.81     30.95 o
 -11   4  22      278.85      304.71     20.68 o
 -10   4  22      711.01      709.86     23.98 o
  -9   4  22      284.72      349.68     36.79 o
  -8   4  22      587.05      587.37     19.29 o
  -7   4  22      219.89      268.96     18.20 o
  -6   4  22       99.46      111.56     12.76 o
  -5   4  22      606.66      566.00     23.94 o
  -4   4  22       93.04       99.28     13.48 o
  -3   4  22     1125.82     1152.12     27.17 o
  -2   4  22      324.04      275.59     26.81 o
  -1   4  22       72.42       73.51     16.35 o
   0   4  22       53.53       47.90     15.45 o
   1   4  22      823.36      806.54     28.20 o
   2   4  22        0.02       -1.87     14.57 o
   3   4  22      505.29      482.41     24.00 o
   4   4  22        8.24       10.79     23.21 o
  -8   5  22      200.38      194.58     18.61 o
  -7   5  22        1.07      -11.31     11.65 o
  -6   5  22      424.31      428.18     20.94 o
  -5   5  22      100.54      149.86     16.97 o
  -4   5  22       97.15      147.05     20.15 o
  -3   5  22      305.52      272.35     29.27 o
  -2   5  22      440.60      438.76     25.06 o
  -1   5  22       24.99       14.92     16.27 o
   0   5  22      422.25      438.18     56.94 o
 -16   1  23      158.72      148.33     19.38 o
 -15   1  23      132.94      178.60     20.73 o
 -14   1  23      356.94      361.20     18.95 o
 -13   1  23      105.71      147.76     15.41 o
 -12   1  23        2.24       20.23     11.13 o
 -11   1  23      448.67      464.54     18.21 o
 -10   1  23        3.55       33.06     11.23 o
  -9   1  23       13.33        9.54     10.59 o
  -8   1  23        0.20       20.76     10.44 o
  -7   1  23      209.06      269.30     17.81 o
  -6   1  23       41.18       87.14     11.60 o
  -5   1  23      234.31      327.50     18.33 o
  -4   1  23      335.58      363.11     16.35 o
  -3   1  23       75.91       96.09     10.06 o
  -2   1  23       14.12       16.59      8.40 o
  -1   1  23      197.05      261.60     13.11 o
   0   1  23        1.02       18.44      9.41 o
   1   1  23      772.78      772.03     19.96 o
   2   1  23      782.45      796.48     20.90 o
   3   1  23      116.60      183.33     16.72 o
   4   1  23      842.00      830.88     25.64 o
   5   1  23      100.41       88.48     14.76 o
   6   1  23      136.18      156.85     21.46 o
   7   1  23      160.76      161.35     22.89 o
   8   1  23        7.01       -3.08     24.28 o
 -15   2  23       16.10       11.13     14.68 o
 -14   2  23      799.50      789.51     29.15 o
 -13   2  23       59.24       53.40     13.09 o
 -12   2  23     2564.53     2450.61     41.86 o
 -11   2  23      236.57      233.74     17.07 o
 -10   2  23      502.05      470.22     19.56 o
  -9   2  23        5.01       12.55     11.06 o
  -8   2  23     1231.74     1237.54     28.62 o
  -7   2  23       67.29       67.11     10.19 o
  -6   2  23     2455.21     2498.64     34.86 o
  -5   2  23      683.11      695.00     18.07 o
  -4   2  23      360.61      337.03     13.47 o
  -3   2  23       43.09       39.33      8.90 o
  -2   2  23       51.60       49.24      9.45 o
  -1   2  23      116.67      122.51     13.15 o
   0   2  23     1136.54     1121.94     24.99 o
   1   2  23      477.24      487.98     21.02 o
   2   2  23     2508.89     2398.74     59.68 o
   3   2  23      502.47      560.28     22.50 o
   4   2  23        2.21       18.15     23.35 o
   5   2  23      264.94      308.01     21.58 o
   6   2  23      326.18      325.26     51.59 o
   7   2  23      258.94      269.72     49.57 o
 -14   3  23       12.57       47.39     16.56 o
 -13   3  23      327.32      312.14     33.52 o
 -12   3  23      184.44      147.18     19.30 o
 -11   3  23      219.38      195.88     17.59 o
 -10   3  23        1.78       28.27     14.97 o
  -9   3  23      119.76       67.64     13.51 o
  -8   3  23       30.65       13.92     10.36 o
  -7   3  23      669.66      618.50     18.41 o
  -6   3  23      510.82      506.15     16.78 o
  -5   3  23      206.65      255.48     14.75 o
  -4   3  23       78.84       95.32     11.17 o
  -3   3  23      276.70      309.43     19.24 o
  -2   3  23        6.35        6.35     10.14 o
  -1   3  23      263.22      288.74     23.02 o
   0   3  23       28.41       11.31     13.38 o
   1   3  23      540.61      492.43     22.50 o
   2   3  23      567.51      591.26     24.00 o
   3   3  23      105.14      110.52     17.74 o
   4   3  23      491.61      476.39     23.30 o
   5   3  23       17.13       19.89     15.09 o
   6   3  23       89.61      111.62     18.12 o
 -11   4  23       68.05       71.45     15.12 o
 -10   4  23       36.88       61.43     12.63 o
  -9   4  23       20.66       43.12     13.43 o
  -8   4  23       49.39       58.00     12.14 o
  -7   4  23      160.29      166.33     14.38 o
  -6   4  23       14.59        3.65     10.08 o
  -5   4  23       18.34       39.37     12.10 o
  -4   4  23        0.44       -7.01     12.85 o
  -3   4  23       68.37       81.46     13.32 o
  -2   4  23      160.27      198.47     19.79 o
  -1   4  23        0.20       -4.35     14.20 o
   0   4  23        0.41        0.30     13.95 o
   1   4  23       32.55       69.73     16.56 o
   2   4  23       20.46       29.44     15.38 o
   3   4  23        0.37        8.77     18.44 o
  -6   5  23       57.07       62.15     14.92 o
  -5   5  23      536.67      551.21     26.01 o
  -4   5  23       51.98       39.27     18.00 o
  -3   5  23       38.83       45.18     21.62 o
  -2   5  23       40.73       58.81     18.12 o
 -16   0  24      134.01      190.98     25.00 o
 -15   0  24       10.41      -14.53     15.54 o
 -14   0  24        3.36       -2.02     15.74 o
 -13   0  24      236.00      254.29     25.00 o
 -12   0  24       15.03       30.87     16.40 o
 -11   0  24      616.26      645.52     30.04 o
 -10   0  24      888.72      941.40     35.03 o
  -9   0  24     1230.95     1298.82     39.32 o
  -8   0  24     2180.96     2373.09     54.30 o
  -7   0  24      121.13      177.50     20.03 o
  -6   0  24      921.44      906.44     32.16 o
  -5   0  24      944.14      960.01     32.90 o
  -4   0  24     3239.99     3193.09     63.65 o
  -3   0  24      846.27      811.34     30.04 o
  -2   0  24      460.89      485.81     43.50 o
  -1   0  24        0.45      -15.11     12.10 o
   0   0  24      475.70      502.90     31.36 o
   1   0  24        7.84       -9.10     12.87 o
   2   0  24     2504.01     2289.73     50.77 o
   3   0  24        0.68       16.18     14.31 o
   4   0  24     1845.29     1646.80     64.74 o
   5   0  24       60.42       97.11     26.30 o
   6   0  24      185.05      238.72     34.39 o
   7   0  24      149.96      155.78     32.37 o
 -16   1  24      220.15      295.68     31.40 o
 -15   1  24       75.00       95.60     14.64 o
 -14   1  24     1028.45     1063.76     27.75 o
 -13   1  24        0.40       -7.59     11.13 o
 -12   1  24      913.88      981.69     25.75 o
 -11   1  24        8.24       19.57     11.60 o
 -10   1  24      968.92     1050.11     25.78 o
  -9   1  24      296.00      300.31     16.83 o
  -8   1  24      967.04      959.95     24.53 o
  -7   1  24       13.67       13.42     10.44 o
  -6   1  24      626.34      608.88     19.93 o
  -5   1  24      276.07      335.36     16.83 o
  -4   1  24      136.15      149.29     13.84 o
  -3   1  24     1145.52     1170.73     25.02 o
  -2   1  24      343.86      324.20     13.01 o
  -1   1  24      884.40      916.75     19.69 o
   0   1  24       46.45       39.59     10.26 o
   1   1  24      216.23      312.18     16.42 o
   2   1  24        7.82       18.47     10.53 o
   3   1  24     2067.82     1986.28     40.02 o
   4   1  24       12.19       24.95     14.97 o
   5   1  24      672.38      615.09     28.50 o
   6   1  24      121.90      118.29     20.71 o
   7   1  24        1.66        6.07     15.74 o
 -15   2  24       15.94       38.11     17.72 o
 -14   2  24        9.46       42.72     22.47 o
 -13   2  24        3.55       34.39     13.15 o
 -12   2  24       61.42      121.60     14.85 o
 -11   2  24       66.43      104.22     14.89 o
 -10   2  24       10.86       18.61     11.54 o
  -9   2  24       70.50       97.78     13.84 o
  -8   2  24       18.53       28.32     11.60 o
  -7   2  24      153.36      209.73     16.45 o
  -6   2  24      560.26      581.08     20.19 o
  -5   2  24        4.33       34.18      9.15 o
  -4   2  24        3.46       21.38      8.59 o
  -3   2  24      243.31      217.46     18.10 o
  -2   2  24       93.64      127.48     13.32 o
  -1   2  24       36.97       23.48     11.23 o
   0   2  24       21.90       44.01     11.47 o
   1   2  24      236.32      342.90     21.32 o
   2   2  24       12.02       85.14     15.18 o
   3   2  24      106.26      112.29     16.27 o
   4   2  24      105.77      103.89     16.27 o
   5   2  24        8.53        8.44     16.40 o
   6   2  24       15.02       31.44     23.27 o
 -13   3  24        2.70       13.35     15.09 o
 -12   3  24      195.76      232.18     18.66 o
 -11   3  24       29.44       15.71     12.86 o
 -10   3  24     1514.92     1416.34     31.58 o
  -9   3  24        0.63      -16.17     10.78 o
  -8   3  24       25.78       -0.34      9.56 o
  -7   3  24       57.06       40.04     10.94 o
  -6   3  24      874.90      829.07     20.79 o
  -5   3  24      210.35      208.18     13.87 o
  -4   3  24      747.40      681.89     21.44 o
  -3   3  24      217.01      281.05     17.85 o
  -2   3  24      355.29      319.12     30.08 o
  -1   3  24      280.52      263.98     27.43 o
   0   3  24       82.92       74.59     16.27 o
   1   3  24      220.11      317.04     22.13 o
   2   3  24        4.71        8.15     14.20 o
   3   3  24      305.68      350.20     30.09 o
   4   3  24        3.45       17.77     31.58 o
   5   3  24       98.64      134.41     19.44 o
 -11   4  24      696.37      641.07     24.28 o
 -10   4  24      399.02      416.81     21.64 o
  -9   4  24      710.52      705.94     23.89 o
  -8   4  24      273.27      320.17     18.39 o
  -7   4  24      377.70      436.97     18.32 o
  -6   4  24      670.49      690.73     22.90 o
  -5   4  24      562.77      565.43     21.44 o
  -4   4  24      350.49      380.93     29.78 o
  -3   4  24       84.22      123.82     18.98 o
  -2   4  24      719.45      682.01     36.30 o
  -1   4  24       54.06       55.77     16.27 o
   0   4  24      439.98      485.35     24.00 o
   1   4  24       11.43       21.25     15.75 o
   2   4  24      658.26      656.24     27.88 o
 -15   1  25       17.13       49.16     14.01 o
 -14   1  25     1495.03     1470.31     32.57 o
 -13   1  25      190.51      227.03     17.94 o
 -12   1  25     1535.99     1577.02     37.90 o
 -11   1  25       13.53       29.43     12.37 o
 -10   1  25      820.30      826.33     49.81 o
  -9   1  25       50.03       55.15     12.61 o
  -8   1  25      655.70      620.22     20.47 o
  -7   1  25       25.26       35.96     12.08 o
  -6   1  25     1168.44     1114.00     25.78 o
  -5   1  25      115.57      137.45     13.84 o
  -4   1  25      343.04      366.26     21.90 o
  -3   1  25       16.33       54.09     11.47 o
  -2   1  25      361.27      338.28     16.14 o
  -1   1  25       36.48       76.73     11.47 o
   0   1  25      720.44      616.96     19.46 o
   1   1  25      725.34      700.30     20.23 o
   2   1  25      181.34      183.52     17.44 o
   3   1  25      480.19      554.56     32.37 o
   4   1  25       26.08       43.50     17.17 o
   5   1  25      102.41      105.09     19.87 o
   6   1  25        0.41       38.44     26.30 o
 -14   2  25      119.61      133.70     15.99 o
 -13   2  25     1097.89     1067.38     28.30 o
 -12   2  25        6.62       15.85     14.31 o
 -11   2  25     2321.89     2206.81     90.21 o
 -10   2  25       16.30       13.79     11.16 o
  -9   2  25      171.89      153.43     18.98 o
  -8   2  25        7.42       11.24     10.94 o
  -7   2  25     1193.96     1218.40     27.80 o
  -6   2  25     1634.49     1633.71     32.08 o
  -5   2  25      415.54      403.57     17.15 o
  -4   2  25       99.55      105.02     11.52 o
  -3   2  25      683.90      700.85     18.75 o
  -2   2  25       96.00      108.32     13.03 o
  -1   2  25     1906.76     1855.53     35.33 o
   0   2  25      202.35      241.49     19.38 o
   1   2  25     1089.32     1059.84     29.96 o
   2   2  25     1296.55     1201.17     31.87 o
   3   2  25      171.11      163.39     18.21 o
   4   2  25      263.93      287.31     22.42 o
   5   2  25        8.43        7.08     17.17 o
 -13   3  25      241.35      236.02     22.99 o
 -12   3  25      556.67      567.92     22.71 o
 -11   3  25        3.02       -0.10     12.02 o
 -10   3  25      243.11      254.79     22.48 o
  -9   3  25       74.12       53.84     13.51 o
  -8   3  25      225.20      231.19     17.52 o
  -7   3  25       39.44       29.46     10.94 o
  -6   3  25     1518.66     1508.79     28.00 o
  -5   3  25       69.09       78.29     18.96 o
  -4   3  25      181.86      208.24     16.33 o
  -3   3  25      178.61      180.50     20.28 o
  -2   3  25      114.20      132.72     14.92 o
  -1   3  25      379.06      379.92     22.13 o
   0   3  25      293.69      372.94     24.47 o
   1   3  25      614.30      618.30     25.64 o
   2   3  25      174.64      188.65     20.61 o
   3   3  25       38.93       39.05     15.86 o
   4   3  25        1.75        4.93     16.96 o
 -10   4  25       35.78       57.72     14.92 o
  -9   4  25      171.50      191.32     16.09 o
  -8   4  25        0.09       -0.30     11.97 o
  -7   4  25      296.15      268.62     19.06 o
  -6   4  25       39.32       26.33     13.68 o
  -5   4  25      379.71      336.37     20.24 o
  -4   4  25       19.75       13.48     12.49 o
  -3   4  25       12.62       12.89     15.86 o
  -2   4  25       21.06       20.33     15.93 o
  -1   4  25        0.16       11.29     19.75 o
   0   4  25       20.26       30.19     16.08 o
   1   4  25        3.94       -6.84     15.09 o
 -15   0  26        2.75        3.08     24.28 o
 -14   0  26      253.70      230.92     30.35 o
 -13   0  26       34.05       58.30     19.27 o
 -12   0  26      855.36      766.80     32.90 o
 -11   0  26      212.81      329.28     27.18 o
 -10   0  26       17.82       17.20     17.17 o
  -9   0  26      225.50      257.22     24.32 o
  -8   0  26       77.13      100.77     19.27 o
  -7   0  26        4.60      -13.20     13.53 o
  -6   0  26        7.93       -8.48     14.97 o
  -5   0  26      157.08      193.65     22.75 o
  -4   0  26      385.60      388.38     24.32 o
  -3   0  26     1954.89     1871.08     47.91 o
  -2   0  26        0.46      -22.76     15.17 o
  -1   0  26      379.46      330.22     48.55 o
   0   0  26      175.72      139.39     31.36 o
   1   0  26      632.75      552.30     36.42 o
   2   0  26        0.13      -10.12     20.23 o
   3   0  26     1874.61     1701.42     62.72 o
   5   0  26       97.05      149.71     30.35 o
   6   0  26       30.20       40.46     26.30 o
 -15   1  26      219.29      262.25     19.63 o
 -14   1  26      346.07      457.25     21.88 o
 -13   1  26      674.45      691.91     23.47 o
 -12   1  26       44.94       99.66     26.28 o
 -11   1  26      681.24      686.25     22.46 o
 -10   1  26      902.71      866.76     24.71 o
  -9   1  26       52.07       53.75     13.43 o
  -8   1  26      174.10      154.85     17.84 o
  -7   1  26       21.58        7.62     11.06 o
  -6   1  26       26.41       40.79     11.86 o
  -5   1  26      845.40      882.25     23.73 o
  -4   1  26     1742.99     1685.48     34.39 o
  -3   1  26      683.92      724.63     21.48 o
  -2   1  26      209.53      271.02     17.15 o
  -1   1  26       26.36       24.15     13.92 o
   0   1  26      329.43      363.93     19.44 o
   1   1  26        1.01        0.97     11.06 o
   2   1  26      410.40      444.64     21.32 o
   3   1  26        2.09       16.18     28.32 o
   4   1  26      339.12      358.03     26.44 o
   5   1  26       35.52       97.11     30.35 o
 -14   2  26        6.70       38.26     13.84 o
 -13   2  26      122.80      158.00     17.11 o
 -12   2  26       38.75       59.93     13.89 o
 -11   2  26      116.90      167.77     16.33 o
 -10   2  26      125.22      107.90     15.31 o
  -9   2  26       41.10       26.29     12.10 o
  -8   2  26        6.78        3.00     11.16 o
  -7   2  26        1.28       21.75     11.47 o
  -6   2  26      477.77      494.75     18.91 o
  -5   2  26      154.91      181.53     15.56 o
  -4   2  26      362.92      387.02     17.35 o
  -3   2  26        7.52        7.22     10.78 o
  -2   2  26        3.37       -6.81     10.67 o
  -1   2  26       29.66       58.58     12.25 o
   0   2  26       58.89       90.39     15.93 o
   1   2  26        5.31       31.57     14.38 o
   2   2  26       22.76       36.20     15.09 o
   3   2  26       19.31       46.53     15.18 o
   4   2  26      223.72      263.07     26.44 o
   5   2  26       33.59        8.09     17.17 o
 -12   3  26        4.98      -12.61     12.65 o
 -11   3  26       32.14       40.63     14.40 o
 -10   3  26      305.00      317.46     20.90 o
  -9   3  26      454.11      456.98     20.64 o
  -8   3  26        6.76      -15.73     11.84 o
  -7   3  26      122.12      107.81     15.61 o
  -6   3  26        1.48       14.80     10.58 o
  -5   3  26      124.64      163.50     16.14 o
  -4   3  26      498.27      459.55     19.14 o
  -3   3  26      112.95      108.34     14.46 o
  -2   3  26      570.59      526.80     23.73 o
  -1   3  26      276.46      237.75     32.67 o
   0   3  26       79.95      101.91     17.80 o
   1   3  26       36.83       49.26     16.52 o
   2   3  26       26.97       42.86     16.30 o
   3   3  26       78.93      106.29     24.10 o
  -9   4  26      126.43      165.66     15.81 o
  -8   4  26      300.46      339.59     19.10 o
  -7   4  26       72.91       78.82     15.26 o
  -6   4  26      473.86      428.85     20.08 o
  -5   4  26      448.86      467.94     21.27 o
  -4   4  26        6.63      -10.69     14.94 o
  -3   4  26      458.79      454.18     24.67 o
  -2   4  26        0.57       -0.27     16.13 o
  -1   4  26      517.71      500.60     25.48 o
   0   4  26       68.85       65.50     22.11 o
 -14   1  27       88.98      142.26     16.37 o
 -13   1  27      735.61      699.71     33.59 o
 -12   1  27        0.22       13.57     12.08 o
 -11   1  27      380.36      400.52     22.13 o
 -10   1  27      100.01       81.15     15.54 o
  -9   1  27      298.04      315.14     18.61 o
  -8   1  27        4.29        5.27     11.38 o
  -7   1  27       47.59       80.71     17.58 o
  -6   1  27        3.11       -6.00     10.94 o
  -5   1  27      743.75      792.11     23.00 o
  -4   1  27       17.13       42.73     12.14 o
  -3   1  27      712.77      729.42     23.07 o
  -2   1  27      267.27      263.49     19.41 o
  -1   1  27      447.11      376.10     20.61 o
   0   1  27      131.54      136.06     17.10 o
   1   1  27      522.70      486.62     23.14 o
   2   1  27      176.27      180.06     30.35 o
   3   1  27      133.65      136.41     24.28 o
   4   1  27      163.24      209.43     22.89 o
   5   1  27        1.42       40.46     26.30 o
 -13   2  27      881.31      882.90     31.24 o
 -12   2  27      982.00      895.48     26.76 o
 -11   2  27        5.29       18.05     12.61 o
 -10   2  27      242.17      222.17     25.88 o
  -9   2  27      150.84      195.07     17.39 o
  -8   2  27       65.01       86.86     14.71 o
  -7   2  27       14.60       12.89     11.97 o
  -6   2  27     1060.23     1101.86     33.00 o
  -5   2  27        0.51       16.59     11.38 o
  -4   2  27     1048.55     1054.65     25.92 o
  -3   2  27       84.92      104.87     17.03 o
  -2   2  27     1384.47     1372.45     34.93 o
  -1   2  27      444.20      491.97     19.46 o
   0   2  27      334.05      354.63     38.01 o
   1   2  27      142.72      200.81     19.05 o
   2   2  27      904.41      903.09     35.68 o
   3   2  27      346.46      317.13     25.39 o
   4   2  27        5.08        0.00     17.17 o
 -12   3  27       39.13       50.58     15.31 o
 -11   3  27      175.98      227.39     27.74 o
 -10   3  27      431.86      338.55     26.19 o
  -9   3  27      119.21      175.65     18.40 o
  -8   3  27       10.56        4.96     12.24 o
  -7   3  27      584.18      597.54     26.28 o
  -6   3  27       34.45       24.47     12.49 o
  -5   3  27      695.60      665.22     25.97 o
  -4   3  27        0.28       22.47     12.72 o
  -3   3  27      173.90      196.01     23.65 o
  -2   3  27      113.21      160.31     24.43 o
  -1   3  27      350.44      414.72     24.31 o
   0   3  27       84.62       97.39     17.80 o
   1   3  27      194.16      190.27     20.48 o
   2   3  27      537.21      509.47     27.74 o
  -8   4  27      201.27      222.97     19.34 o
  -7   4  27        0.35        4.07     13.57 o
  -6   4  27      293.01      281.32     20.30 o
  -5   4  27       10.40        8.81     12.25 o
  -4   4  27       13.89       15.15     16.27 o
  -3   4  27       33.23       43.35     17.89 o
  -2   4  27       14.15       24.46     17.60 o
 -14   0  28      219.80      258.25     34.39 o
 -13   0  28     1088.42     1146.23     41.49 o
 -12   0  28      205.33      213.49     25.00 o
 -11   0  28      854.07      875.78     49.57 o
 -10   0  28      526.65      463.76     58.67 o
  -9   0  28      264.14      259.02     84.97 o
  -8   0  28      226.36      279.49     27.07 o
  -7   0  28      465.42      351.34     61.70 o
  -6   0  28     1132.68     1078.03     39.32 o
  -5   0  28      495.67      421.60     43.50 o
  -4   0  28     2177.35     1859.04     49.34 o
  -3   0  28        1.65       16.69     18.21 o
  -2   0  28      494.78      444.89     28.50 o
  -1   0  28       25.02       57.05     17.84 o
   0   0  28     1511.69     1404.03     58.67 o
   1   0  28       81.01       38.44     26.30 o
   2   0  28        6.76      -22.25     22.25 o
 -14   1  28      654.74      616.04     23.47 o
 -13   1  28      189.85      227.05     18.65 o
 -12   1  28      496.60      457.17     20.19 o
 -11   1  28       21.35       28.37     13.09 o
 -10   1  28       68.47       80.13     13.89 o
  -9   1  28      124.36      176.53     18.40 o
  -8   1  28      119.04      130.91     21.15 o
  -7   1  28      678.44      716.83     33.58 o
  -6   1  28      524.01      476.72     19.93 o
  -5   1  28     1787.96     1804.18     34.89 o
  -4   1  28      313.29      332.21     19.14 o
  -3   1  28      608.62      587.94     20.94 o
  -2   1  28       45.33       24.17     14.38 o
  -1   1  28      398.86      362.71     20.22 o
   0   1  28        0.48       -6.34     13.50 o
   1   1  28      301.64      306.36     26.44 o
   2   1  28       28.83       10.12     24.28 o
   3   1  28      168.06      238.72     36.42 o
   4   1  28       28.13       37.14     32.37 o
 -13   2  28        3.27       16.17     13.32 o
 -12   2  28       47.98       43.73     14.11 o
 -11   2  28      162.12      180.54     17.68 o
 -10   2  28        2.34       23.95     13.14 o
  -9   2  28      499.89      437.54     20.40 o
  -8   2  28      373.12      377.59     29.41 o
  -7   2  28        3.05        6.94     12.19 o
  -6   2  28        0.60        9.48     11.62 o
  -5   2  28        0.08       15.70     11.97 o
  -4   2  28        2.78       23.17     14.20 o
  -3   2  28       18.50       15.09     14.76 o
  -2   2  28        0.81       10.21     13.97 o
  -1   2  28        2.69        8.17     14.20 o
   0   2  28       62.60       51.89     16.27 o
   1   2  28      177.54      222.56     21.02 o
   2   2  28       18.35       60.02     16.35 o
   3   2  28        0.00       -9.76     16.40 o
 -11   3  28        0.74       19.88     14.30 o
 -10   3  28       59.29       72.93     15.79 o
  -9   3  28      109.13      152.27     17.59 o
  -8   3  28       83.96      101.38     15.87 o
  -7   3  28       33.18       36.42     13.41 o
  -6   3  28      168.72      180.86     20.48 o
  -5   3  28      573.81      599.08     57.76 o
  -4   3  28       19.31       27.65     15.75 o
  -3   3  28      494.36      552.81     35.92 o
  -2   3  28       41.27       44.81     16.02 o
  -1   3  28       11.52       20.33     15.86 o
   0   3  28      236.79      290.31     23.62 o
   1   3  28      154.76      160.63     20.61 o
 -13   1  29      122.29      142.28     16.88 o
 -12   1  29      128.24      128.97     17.08 o
 -11   1  29        5.49        4.57     12.61 o
 -10   1  29       21.72        6.62     12.37 o
  -9   1  29        0.46       -7.30     11.80 o
  -8   1  29        2.66       17.93     12.40 o
  -7   1  29        6.47       16.74     14.31 o
  -6   1  29       76.90      107.79     16.64 o
  -5   1  29       50.39       93.27     19.50 o
  -4   1  29      397.19      452.09     19.67 o
  -3   1  29      247.95      280.35     18.40 o
  -2   1  29      336.50      399.25     23.13 o
  -1   1  29       77.47       53.16     15.86 o
   0   1  29      215.79      304.83     22.90 o
   1   1  29        0.61      -26.30     20.23 o
   2   1  29      126.81      113.29     30.35 o
   3   1  29      163.33      180.06     34.39 o
 -12   2  29      143.60      185.16     18.87 o
 -11   2  29      839.71      859.73     27.02 o
 -10   2  29       11.75        5.42     12.49 o
  -9   2  29      126.39      153.61     17.15 o
  -8   2  29        2.54       15.50     12.49 o
  -7   2  29      497.08      517.38     21.14 o
  -6   2  29      175.12      174.40     18.98 o
  -5   2  29     1718.43     1660.61     34.07 o
  -4   2  29      229.04      282.22     22.90 o
  -3   2  29      263.62      297.19     28.66 o
  -2   2  29      149.62      139.15     18.27 o
  -1   2  29      358.83      343.33     29.94 o
   0   2  29      105.64      117.91     22.75 o
   1   2  29      273.64      338.90     30.04 o
   2   2  29       79.73       91.24     21.03 o
 -10   3  29      127.15      114.88     22.48 o
  -9   3  29       64.09       69.35     16.05 o
  -8   3  29       53.36       25.96     14.31 o
  -7   3  29       17.86       24.09     13.57 o
  -6   3  29      352.49      401.66     26.72 o
  -5   3  29       87.60      106.54     18.12 o
  -4   3  29      307.36      363.15     25.09 o
  -3   3  29       61.22       41.70     21.86 o
  -2   3  29      160.90      136.95     19.83 o
  -1   3  29       79.25       69.67     18.21 o
 -13   0  30      299.95      275.53     29.30 o
 -12   0  30      110.80      147.71     22.89 o
 -11   0  30      452.39      412.12     27.18 o
 -10   0  30       83.75      111.21     22.14 o
  -9   0  30       49.51       49.49     29.33 o
  -8   0  30      582.20      638.87     63.73 o
  -7   0  30      994.25     1029.57     39.32 o
  -6   0  30      375.02      414.62     27.18 o
  -5   0  30      939.06      917.47     37.19 o
  -4   0  30      511.36      494.16     29.30 o
  -3   0  30     1695.24     1592.34     47.21 o
  -2   0  30       57.44       68.17     32.37 o
  -1   0  30      304.45      283.23     40.46 o
   0   0  30        6.17      -24.28     24.28 o
   1   0  30       81.75       95.09     28.32 o
 -12   1  30       10.37       35.46     14.11 o
 -11   1  30       93.28      145.98     18.69 o
 -10   1  30       37.56       48.07     14.24 o
  -9   1  30      281.48      334.54     34.25 o
  -8   1  30      514.83      539.25     21.73 o
  -7   1  30      506.64      519.59     21.21 o
  -6   1  30       32.80       56.42     21.32 o
  -5   1  30      471.17      483.51     20.47 o
  -4   1  30      728.96      819.17     24.77 o
  -3   1  30       78.81       94.90     18.21 o
  -2   1  30      718.12      693.43     27.63 o
  -1   1  30        9.86       -1.26     14.76 o
   0   1  30      167.47      158.78     19.38 o
   1   1  30        1.16      -12.14     24.28 o
   2   1  30       46.83       50.58     28.32 o
 -11   2  30       94.54       90.76     16.79 o
 -10   2  30       28.59       28.55     14.17 o
  -9   2  30        0.02      -17.20     11.47 o
  -8   2  30       11.53       15.76     12.66 o
  -7   2  30       49.74       53.92     13.98 o
  -6   2  30       18.91       62.24     15.48 o
  -5   2  30      276.32      309.27     29.03 o
  -4   2  30       15.82       27.97     21.06 o
  -3   2  30       13.76       13.32     15.09 o
  -2   2  30        5.47        1.43     14.82 o
  -1   2  30        0.25      -14.78     18.43 o
   0   2  30       67.01       73.78     22.75 o
  -8   3  30        0.73      -15.66     12.19 o
  -7   3  30       45.24       49.66     17.65 o
  -6   3  30      147.92      145.68     20.76 o
  -5   3  30       82.67       82.93     19.58 o
  -4   3  30      245.04      242.58     33.33 o
  -3   3  30       46.69       -1.24     23.27 o
 -12   1  31      327.51      366.53     22.48 o
 -11   1  31      348.31      351.37     37.38 o
 -10   1  31        0.38       -4.24     12.40 o
  -9   1  31       96.30      140.60     17.11 o
  -8   1  31       40.75       48.68     14.30 o
  -7   1  31      444.94      430.34     21.89 o
  -6   1  31      126.03      159.61     22.42 o
  -5   1  31      615.56      577.81     22.22 o
  -4   1  31        2.77       29.92     13.84 o
  -3   1  31        5.12       13.30     15.09 o
  -2   1  31       44.02       49.23     17.48 o
  -1   1  31      144.71      132.74     19.44 o
   0   1  31        1.88      -30.35     24.28 o
 -10   2  31      950.59      969.80     37.96 o
  -9   2  31       52.38       43.64     14.92 o
  -8   2  31      250.01      219.25     20.73 o
  -7   2  31       29.28       10.59     13.13 o
  -6   2  31     1201.56     1200.50     33.06 o
  -5   2  31      658.02      657.84     28.31 o
  -4   2  31      505.82      542.69     31.37 o
  -3   2  31       20.67       19.09     15.70 o
  -2   2  31      245.07      188.91     27.07 o
  -1   2  31       38.28       17.36     22.14 o
 -11   0  32      141.24      141.42     29.33 o
 -10   0  32      110.10      120.60     24.32 o
  -9   0  32       27.98       26.30     20.03 o
  -8   0  32      659.61      641.63     32.90 o
  -7   0  32       78.99       66.76     21.46 o
  -6   0  32       72.78       93.59     28.32 o
  -5   0  32       34.54       40.88     20.71 o
  -4   0  32     1002.17     1046.08     41.49 o
  -3   0  32      209.13      225.73     27.18 o
  -2   0  32      226.76      214.45     38.44 o
  -1   0  32        3.93      -16.18     26.30 o
 -10   1  32      179.68      227.11     20.59 o
  -9   1  32      408.75      365.96     21.66 o
  -8   1  32      394.67      458.06     22.19 o
  -7   1  32      354.94      353.48     33.58 o
  -6   1  32        7.58       18.19     13.68 o
  -5   1  32       16.56       25.40     13.63 o
  -4   1  32      154.99      159.63     20.22 o
  -3   1  32      664.59      627.46     26.81 o
  -2   1  32       53.95       57.01     17.80 o
  -1   1  32       17.46        8.30     16.27 o
  -8   2  32        5.96        7.18     13.57 o
  -7   2  32       26.21       40.00     23.07 o
  -6   2  32        0.05       30.18     24.76 o
  -5   2  32       64.04      118.23     20.09 o
  -4   2  32        9.22       26.99     16.63 o
  -3   2  32        5.61       18.53     16.81 o
  -9   1  33       79.29       80.96     17.81 o
  -8   1  33      332.89      418.16     24.24 o
  -7   1  33       21.45       45.04     14.85 o
  -6   1  33      173.95      236.64     19.34 o
  -5   1  33       97.97      124.20     16.58 o
  -4   1  33      521.13      494.19     25.64 o
  -3   1  33       23.53       56.57     18.92 o
 
